# Supplementary material for: Chemo-mechanical forces modulate the topology dynamics of mesoscale DNA assemblies
Source: Nat Commun. 2023 Oct 13;14:6459. doi: 10.1038/s41467-023-41604-z (PMC10575982; doi:10.1038/s41467-023-41604-z)
Supplement: Supplementary file 4 — Source Data [file 41467_2023_41604_MOESM4_ESM.xlsx]

## Sheet: Fig. 1d,f
	Average radisu of curvature (nm)	Average curvature (1/nm)	Contour length (nm)	Number of turns
1	24.4054	0.0425406	508.559	3.31647
2	34.2392	0.0351285	539.232	2.50652
3	26.5925	0.0383995	563.988	3.37543
4	21.9352	0.0475242	562.617	4.08218
5	22.7687	0.0460433	498.636	3.4855
6	20.7044	0.049394	514.935	3.95831
7	30.8013	0.0400443	554.33	2.8643
8	26.6202	0.0397503	540.776	3.23314
9	29.045	0.0375759	539.242	2.95483
10	45.4294	0.0326271	561.636	1.9676
11	26.587	0.0394755	584.226	3.4973
12	25.9186	0.0403466	586.317	3.60032
13	24.2782	0.042995	481.587	3.15703
14	22.8993	0.0471126	493.334	3.42878
15	28.5647	0.0372015	565.995	3.15358
16	28.3577	0.0383478	563.989	3.16533
17	25.1873	0.0419738	526.061	3.3241
18	26.43	0.0389999	559.378	3.36843
19	26.6584	0.0417545	510.824	3.0497
20	25.8438	0.0402451	479.836	2.95499
21	24.3059	0.043449	543.245	3.55717
22	24.7203	0.0419209	546.602	3.51915
23	23.2199	0.0453853	522.943	3.58438
24	26.8391	0.0390691	592.341	3.51256
25	25.2955	0.0411394	621.661	3.91139
26	27.5945	0.0375591	577.622	3.33151
27	25.941	0.0392979	594.989	3.65042
28	25.2021	0.0422146	556.122	3.51199
29	28.1982	0.0368687	577.986	3.26224
30	24.4175	0.0421903	547.075	3.56587
31	24.5244	0.0441194	511.288	3.31808
32	30.3564	0.0368358	580.905	3.04561
33	20.2219	0.0531079	477.664	3.75941
34	23.4944	0.043357	518.871	3.51492
35	28.7744	0.0387705	533.461	2.95064
36	22.4939	0.0456108	549.684	3.88927
37	30.9665	0.0335388	520.976	2.6776
38	35.8271	0.0373184	503.081	2.23484
39	28.2467	0.0367648	582.038	3.27947
40	25.8038	0.0429778	551.409	3.40103
41	34.1804	0.0377106	438.861	2.04348
42	31.1284	0.0385825	546.112	2.79219
43	26.2446	0.0421665	533.538	3.23554
44	23.4848	0.0449843	539.758	3.6579
45	29.7006	0.0361944	577.083	3.09238
46	25.1942	0.0417383	582.557	3.68009
47	24.1893	0.0430443	597.946	3.93423
48	27.2783	0.0379216	618.821	3.61051
49	41.0717	0.0358555	596.849	2.31282
50	38.1099	0.0314268	545.099	2.27645
51	26.6854	0.0385733	473.435	2.82362
52	26.1077	0.0399615	507.424	3.0933
53	24.2363	0.0439947	541.164	3.55372
54	25.15	0.0422439	588.701	3.72543
55	26.346	0.0424727	557.772	3.36948
56	25.3578	0.0427686	536.389	3.36658
57	23.5372	0.0441208	597.088	4.03741
58	23.911	0.0432605	556.95	3.70714
59	30.3267	0.0360861	568.375	2.98284
60	24.8971	0.0441723	527.553	3.37239
61	25.4175	0.0411461	576.157	3.60768
62	28.765	0.040489	540.946	2.99302
63	27.2229	0.0377005	538.422	3.14781
64	25.6643	0.0413186	543.353	3.36956
65	25.2312	0.0423114	542.538	3.42226
66	23.87	0.0444438	544.223	3.62864
67	22.6933	0.0461382	515.812	3.61754
68	26.459	0.0413169	540.237	3.24961
69	22.7278	0.0457207	532.714	3.73041
70	25.9037	0.039739	581.597	3.57339
71	27.8412	0.0377849	572.49	3.27266
72	25.8869	0.039194	571.493	3.51359
73	25.5977	0.0409197	588.659	3.66001
74	22.423	0.0476063	474.6	3.36864
75	26.155	0.0420313	528.491	3.2159
76	26.2553	0.0394589	597.564	3.62233
77	26.9234	0.0391452	567.494	3.35468
78	26.0823	0.0416788	544.356	3.32168
79	21.3503	0.0490888	483.436	3.60375
80	21.228	0.0497421	514.13	3.85463
81	27.2944	0.0385239	553.615	3.22816
82	24.5201	0.0453891	531.393	3.44916
83	21.9891	0.046846	542.672	3.9278
84	23.731	0.0433051	575.919	3.86246
85	24.3396	0.0418954	574.468	3.75641
86	24.4532	0.0427265	549.016	3.5733
87	25.0753	0.0425568	563.247	3.57498
88	31.4432	0.036291	501.147	2.53663
89	27.2509	0.0374137	648.6	3.78805
90	27.3424	0.0410956	561.172	3.26647
91	28.0472	0.0375072	622.189	3.53064
92	36.7285	0.0330984	586.62	2.54199
93	22.37	0.046273	498.298	3.54522
94	24.6156	0.0418405	504.336	3.26084
95	24.5571	0.0445344	588.967	3.8171
96	30.592	0.0356995	570.654	2.96883
97	24.6774	0.0429204	595.433	3.8402
98	26.3291	0.0394022	636.097	3.84511
99	29.0137	0.0360933	594.56	3.26146
100	27.0938	0.0394635	610.131	3.58405
101	29.5782	0.0342959	600.819	3.23289
102	25.239	0.0409686	634.075	3.99842
103	33.2374	0.0359135	603.772	2.89112
104	27.9753	0.0409504	691.775	3.9356

## Sheet: Fig. 1e,g
	Average radius of curvature (nm)	Average curvature (1/nm)	Contour length (nm)	Number of turns
1	31.1847	0.0328976	444.855	2.27037
2	44.6065	0.0233889	440.625	1.57214
3	54.1951	0.018744	510.257	1.49847
4	45.5173	0.0222643	471.585	1.64893
5	28.3716	0.0385212	464.035	2.60308
6	40.8817	0.0247405	470.591	1.83204
7	52.3692	0.0194097	482.209	1.46548
8	41.6812	0.0251735	478.943	1.82879
9	44.4455	0.0242629	512.419	1.83492
10	48.1283	0.0260923	481.044	1.59076
11	40.7833	0.0298013	449.235	1.75312
12	32.4747	0.0315441	487.597	2.38966
13	45.3725	0.0225113	496.297	1.74088
14	70.0498	0.0175103	480.404	1.09149
15	51.272	0.0206973	460.625	1.42984
16	28.3662	0.0364623	532.594	2.98823
17	54.9978	0.0187511	512.965	1.48444
18	54.8806	0.0189953	471.975	1.36874
19	59.3729	0.021136	441.333	1.18304
20	48.3976	0.0250003	476.194	1.56596
21	48.8085	0.0216969	467.707	1.5251
22	42.4053	0.024882	495.692	1.86043
23	53.1716	0.0212589	455.986	1.36487
24	48.376	0.0209027	510.776	1.68043
25	42.3144	0.0247478	486.234	1.82885
26	65.2014	0.0163035	477.97	1.16671
27	48.1758	0.0249761	512.702	1.69378
28	53.0057	0.0198709	487.606	1.46409
29	29.8383	0.0343702	450.304	2.40188
30	41.7962	0.0267705	451.141	1.71789
31	40.9724	0.025901	506.01	1.96557
32	38.5637	0.0277043	499.037	2.05956
33	50.1685	0.0203562	513.464	1.62892
34	32.8085	0.0310896	490.255	2.37824
35	48.9442	0.0315528	479.859	1.56039
36	47.7229	0.0229386	454.679	1.51634
37	41.4116	0.0279858	492.919	1.89441
38	45.2178	0.0223741	472.136	1.6618
39	34.2894	0.0312878	414.953	1.92601
40	34.4371	0.033885	465.128	2.14964
41	56.6182	0.0192935	475.17	1.33571
42	50.1877	0.021195	459.722	1.45787
43	35.0561	0.0292967	458.895	2.08339
44	50.7133	0.0213169	462.573	1.4517
45	27.9427	0.0381893	487.787	2.77832
46	58.7233	0.018247	477.187	1.2933
47	63.7581	0.017413	528.994	1.32049
48	46.8135	0.0218167	497.695	1.69205
49	31.2753	0.0332099	479.968	2.44248
50	34.1757	0.0349125	481.421	2.24196
51	47.1892	0.0216534	496.487	1.6745
52	36.3903	0.0302378	549.92	2.40511
53	31.0661	0.033275	505.024	2.5873
54	45.7185	0.0219901	497.862	1.73315
55	72.3909	0.0169654	530.499	1.16633
56	33.3877	0.0321608	524.64	2.50089
57	33.4506	0.0307853	538.225	2.56082
58	47.3559	0.0216631	473.802	1.59237
59	52.8445	0.0208647	509.344	1.53402
60	44.7286	0.0239623	474.514	1.68843
61	32.6045	0.0316238	478.094	2.33376
62	48.0375	0.0216822	452.235	1.49832
63	34.6657	0.0307608	469.925	2.15749
64	36.2551	0.0283216	494.792	2.17207
65	40.9512	0.0255613	527.123	2.04864
66	49.219	0.0208942	507.544	1.6412
67	40.0141	0.0310695	520.541	2.07044
68	49.3945	0.0215691	457.674	1.47468
69	37.9342	0.026969	327.505	1.37406
70	46.3746	0.0230468	464.232	1.59322
71	49.6961	0.020623	509.389	1.63135
72	42.0747	0.0290232	525.642	1.98834
73	52.4171	0.0201146	518.095	1.5731
74	44.5634	0.0226938	494.928	1.7676
75	53.2794	0.0197263	522.955	1.56216
76	45.7051	0.022706	486.046	1.69251
77	43.2954	0.0236926	438.356	1.61141
78	35.1625	0.0318982	471.032	2.13202
79	49.4463	0.0207489	535.493	1.72361
80	58.7973	0.0197704	495.824	1.34212
81	58.2889	0.0181786	502.038	1.37079
82	30.9926	0.0339698	495.823	2.54617
83	42.0436	0.0262404	543.153	2.05609
84	57.068	0.0185147	520.437	1.45143
85	33.4595	0.0332963	488.796	2.32502
86	67.2866	0.0153518	500.817	1.1846
87	49.7396	0.0209594	438.863	1.40426
88	51.1864	0.0210688	482.917	1.50154
89	30.3904	0.0338456	480.887	2.51841
90	43.683	0.0237201	479.655	1.74758
91	44.9428	0.0226322	470.163	1.66498
92	32.4085	0.0325828	493.25	2.4223
93	60.8852	0.022602	550.047	1.43783
94	59.3488	0.0199061	495.002	1.32744
95	41.6161	0.0329572	481.212	1.84033
96	47.8404	0.0221475	482.004	1.60353
97	42.0165	0.0251847	540.546	2.04754
98	35.0745	0.0288298	537.274	2.43795
99	45.2364	0.0240286	546.908	1.92419
100	76.3925	0.0203299	451.626	0.940911

## Sheet: Fig. 2b
	with KCl					with LiCl					with LiCl and anti-GQ oligo
	Stretching Curve		Relaxing Curve			Stretching Curve		Relaxing Curve			Stretching Curve		Relaxing Curve
	Force	Extension	Force	Extension		Force	Extension	Force	Extension		Force	Extension	Force	Extension
	0.05	2576.7	39.63	3379.37		-0.82	2724.26	40.16	3404.81		0.12	2692.86	39.83	3395.48
	0.24	2575.53	39.5	3379.47		-0.69	2723.84	40.16	3404.9		0.19	2692.46	39.6	3395.79
	0.16	2576.21	39.36	3379.13		-0.93	2724.92	39.92	3405.14		0.43	2691.3	39.67	3394.61
	0.49	2574.36	39.39	3378.44		-0.35	2722.01	39.93	3404.38		0.79	2689.47	39.57	3394.36
	0.44	2574.66	39.2	3378.64		-0.5	2722.93	39.91	3403.67		0.4	2691.67	39.52	3393.88
	0.14	2576.13	39.36	3377.05		-0.49	2722.67	39.93	3402.73		0.44	2691.24	39.33	3394.16
	0.33	2575.24	39.08	3377.74		-0.91	2724.86	39.82	3402.66		-0.03	2693.65	39.35	3393.02
	0.69	2573.56	38.85	3378.01		-0.56	2723.21	39.66	3402.55		0.06	2693.25	39.32	3392.48
	0.61	2573.69	38.89	3377.15		-0.04	2720.49	39.58	3402.15		-0.2	2694.27	39.26	3391.78
	0.29	2575.49	38.99	3375.62		-0.47	2722.69	39.47	3402.01		0.27	2692.03	39.05	3392.17
	0.3	2575.42	39.02	3374.72		-0.19	2721.25	39.37	3401.75		0.18	2692.53	38.91	3392.28
	-0.04	2576.94	38.72	3375.61		-0.52	2722.68	39.27	3401.49		-0.19	2694.34	39.01	3390.73
	0.02	2576.76	38.58	3375.47		-0.59	2723.16	39.32	3400.31		-0.23	2694.52	38.89	3390.81
	-0.09	2577.21	38.69	3374.14		-0.4	2722.17	39.19	3400.47		0.4	2691.39	38.77	3390.58
	0.66	2573.7	38.58	3373.96		-0.81	2724.48	39.03	3400.41		-0.21	2694.43	38.64	3390.44
	0.22	2575.79	38.59	3373.02		-0.48	2722.63	39.1	3399.21		0.22	2692.3	38.63	3389.73
	0.16	2575.88	38.48	3372.82		-0.48	2722.61	38.97	3399.07		0.4	2691.37	38.26	3390.67
	-0.08	2577.08	38.33	3372.81		-0.67	2723.73	39.02	3398		0.42	2691.38	38.36	3389.49
	0.46	2574.52	38.24	3372.46		-0.42	2722.28	38.99	3397.38		-0.03	2693.58	38.28	3389.09
	0.22	2575.76	38.16	3372.07		-0.78	2724.22	39	3396.69		-0.12	2693.91	38.49	3387.35
	0.14	2576.2	37.86	3372.82		-0.85	2723.41	38.76	3396.97		0.13	2690.47	38.2	3388.13
	0.44	2574.55	37.96	3371.69		-0.86	2695.22	38.49	3397.73		0.22	2661.75	38.15	3387.42
	0.22	2568.3	37.88	3371.17		-0.68	2690.62	38.68	3395.86		0.22	2659.48	38.17	3386.56
	0.16	2543.16	37.74	3371.18		-0.65	2691.05	38.52	3395.98		-0.17	2662.02	38.02	3386.47
	0.34	2542.43	37.58	3371.06		-0.7	2692.17	38.61	3394.71		-0.17	2663.12	38.02	3385.78
	-0.08	2545.32	37.66	3370.01		-0.39	2691.44	38.45	3394.64		0.48	2660.61	37.81	3386.28
	0.27	2544.19	37.57	3369.7		-0.6	2693.41	37.96	3396.45		0.3	2662.25	37.88	3384.85
	0.48	2543.96	37.72	3367.95		-0.45	2693.29	38.1	3394.83		0.29	2662.99	37.94	3383.86
	0.69	2543.63	37.68	3367.52		-0.6	2694.72	38.03	3394.42		0.14	2664.48	37.61	3384.78
	0.62	2544.83	37.55	3367.48		-0.34	2694.31	37.97	3394.22		0.45	2663.74	37.66	3383.72
	0.39	2546.83	37.25	3368.18		-0.82	2697.27	38.04	3392.65		0.22	2665.37	37.62	3383.24
	0.49	2546.89	37.16	3367.94		-0.72	2697.7	37.67	3394.08		0.13	2666.73	37.51	3382.96
	0.51	2547.76	37.01	3367.7		-0.62	2698.17	37.88	3391.93		0.31	2666.95	37.45	3382.49
	0.48	2548.56	37.13	3366.61		-0.52	2698.28	37.93	3391.08		0.04	2668.72	37.36	3382.19
	0.51	2549.14	37.12	3365.76		-0.32	2698.21	37.77	3391.19		0.17	2668.98	37.39	3381.28
	0.73	2548.87	36.97	3365.79		-0.64	2700.3	37.8	3390.1		0.05	2670.26	37.17	3381.59
	0.22	2552.19	36.85	3365.48		-0.33	2699.57	37.69	3389.96		0.14	2670.53	37.07	3381.24
	0.44	2551.75	36.85	3364.57		-0.77	2702.5	37.35	3390.83		0.2	2671.11	37.16	3380.06
	0.01	2554.73	36.84	3364.29		-0.54	2702.12	37.23	3390.7		0.17	2671.97	36.92	3380.48
	0.31	2553.78	36.67	3364.11		-0.87	2704.65	37.36	3389.26		0.19	2672.69	36.91	3379.89
	0.51	2553.79	36.59	3363.75		-0.57	2703.8	37.25	3389		0.12	2673.69	36.79	3379.69
	0.56	2554.3	36.47	3363.58		-0.25	2702.98	36.95	3389.86		0.29	2673.66	36.85	3378.48
	0.36	2556.05	36.54	3362.44		-0.8	2706.47	37.1	3388.21		-0.01	2675.95	36.72	3378.45
	0.43	2556.49	36.33	3362.85		-0.59	2706.18	37.17	3387.09		0.02	2676.61	36.66	3377.93
	0.58	2556.29	36.35	3361.73		-0.48	2706.56	36.95	3387.47		0.03	2677.37	36.74	3376.73
	0.35	2558.33	36.2	3361.78		-0.69	2708.27	36.78	3387.49		0.15	2677.49	36.54	3377.09
	0.55	2558.02	36.21	3361		-0.69	2709.07	36.56	3388.08		0.26	2677.85	36.42	3376.66
	0.29	2560.06	36.2	3360.01		-1.19	2712.24	36.69	3386.39		0.12	2679.24	36.6	3375.13
	-0.04	2562.47	36.3	3359.08		-0.39	2709.15	36.69	3385.7		-0.03	2680.53	36.59	3374.16
	0.51	2560.68	35.97	3359.82		-1.06	2713.22	36.62	3385.06		0.11	2680.59	36.44	3374.13
	0.84	2559.78	35.87	3359.41		-0.58	2711.76	36.42	3385.34		-0.15	2682.55	36.17	3374.89
	0.3	2562.89	35.85	3359		-0.6	2712.81	36.4	3384.69		0.27	2681.51	36.19	3374.05
	0.64	2562.21	35.86	3358.06		-0.98	2715.12	36.32	3384.43		0.04	2683.33	36.05	3374.04
	0.38	2564.08	35.71	3358.09		-0.68	2714.14	36.33	3383.5		0.3	2682.84	35.99	3373.5
	0.55	2564.25	35.74	3356.93		-0.8	2715.42	36.16	3383.69		0.32	2683.59	35.72	3374.17
	0.45	2565.38	35.61	3356.98		-0.97	2716.77	36.26	3382.42		0.07	2685.23	35.88	3372.61
	0.56	2565.5	35.66	3356.03		-0.8	2716.8	36.17	3382.05		0.35	2684.79	35.63	3372.94
	0.39	2567.28	35.32	3356.82		-0.65	2716.98	35.95	3382.28		-0.05	2687.49	35.67	3372.24
	0.46	2567.79	35.39	3355.9		-0.5	2716.99	35.75	3382.69		0.11	2687.5	35.61	3371.81
	0.55	2568.11	35.35	3355.24		-0.52	2717.88	35.87	3381.47		0.46	2686.68	35.52	3371.26
	0.34	2569.9	35.25	3354.91		-0.26	2717.34	35.84	3380.47		0.05	2689.28	35.43	3371.14
	0.29	2570.64	35.36	3353.61		-0.6	2719.67	35.72	3380.53		0.24	2689.29	35.45	3370.16
	-0.26	2574.05	35.11	3353.99		-0.36	2719.5	35.74	3379.58		0.29	2689.6	35.34	3369.97
	0.61	2570.64	35.1	3353.47		-0.77	2722.25	35.52	3379.8		0.11	2691.24	35.27	3369.45
	0.22	2573.24	35.03	3352.93		-0.78	2722.92	35.49	3379.2		0.32	2691.24	35.02	3369.94
	-0.04	2575.53	34.92	3352.65		-0.85	2724.01	35.55	3378.01		0.04	2693.05	35.09	3368.91
	0.23	2574.82	34.77	3352.63		-0.59	2723.5	35.43	3378.04		-0.14	2694.83	34.98	3368.44
	0.23	2575.64	34.86	3351.35		-0.42	2723.53	35.28	3377.92		0.33	2693.2	34.83	3368.61
	0.22	2576.44	34.78	3351.15		-0.52	2724.62	35.21	3377.7		0.11	2694.83	34.93	3367.25
	0.41	2576.24	34.59	3351.16		-0.7	2726.34	35.11	3377.4		0.46	2693.96	34.93	3366.37
	0.48	2576.7	34.47	3351.03		-1.02	2728.58	35.11	3376.42		0.29	2695.64	34.79	3366.46
	0.69	2576.48	34.36	3350.95		-0.53	2727.02	35.08	3375.93		-0.02	2698.01	34.44	3367.44
	0.63	2577.53	34.42	3349.59		-0.54	2728.1	34.95	3375.86		0.05	2698.48	34.34	3367.14
	0.26	2579.93	34.22	3350.04		-0.38	2727.74	34.91	3375.13		-0.09	2699.73	34.4	3366.01
	0.68	2578.63	34.23	3349.17		-0.45	2728.95	34.92	3374.42		0.32	2698.77	34.34	3365.57
	0.75	2579.23	34.05	3349.23		-0.78	2731.17	34.75	3374.46		0.33	2699.35	34.12	3365.88
	0.63	2580.43	34.05	3348.39		-0.47	2730.46	34.69	3373.97		0.59	2698.76	34.3	3364.27
	0.19	2583.34	34.01	3347.98		-0.78	2732.75	34.67	3373.23		-0.11	2703.03	34.03	3364.81
	0.66	2581.79	33.86	3348.07		-0.69	2733.1	34.49	3373.39		0.27	2701.83	34.09	3363.75
	0.62	2582.76	33.84	3347.14		-0.96	2735.2	34.37	3373.25		0.2	2703.17	33.93	3363.53
	0.36	2584.99	33.78	3346.92		-0.78	2734.93	34.2	3373.26		0.19	2703.92	33.82	3363.69
	0.72	2583.82	33.83	3345.86		-0.75	2735.55	34.29	3371.99		0.42	2703.42	33.75	3363.16
	0.3	2586.8	33.41	3346.95		-0.77	2736.52	34.13	3372.05		0.25	2705.12	33.78	3362.31
	0.4	2586.81	33.69	3345.03		-0.45	2735.68	34.21	3370.77		0.33	2705.45	33.72	3361.75
	0.47	2587.49	33.56	3344.67		-0.34	2736	34.09	3370.77		0.49	2705.57	33.78	3360.64
	0.46	2588.23	33.81	3342.66		-0.57	2737.84	33.9	3370.84		0.43	2706.31	33.94	3359.09
	0.22	2589.92	33.34	3344.42		-0.7	2739.25	34.01	3369.5		0.07	2708.95	33.6	3360.11
	0.35	2590.38	33.18	3344.23		-0.72	2740.17	33.77	3370.03		-0.04	2710.45	33.64	3359
	0.57	2589.94	33.14	3343.81		-0.49	2739.73	33.64	3369.9		0	2710.75	33.54	3358.72
	0.66	2590.31	33.28	3342.3		-0.63	2741.24	33.78	3368.34		0.43	2709.56	33.38	3358.83
	0.1	2593.93	33.18	3342.02		-0.62	2741.83	33.69	3367.95		0.12	2711.76	33.29	3358.63
	0.33	2593.27	33.04	3341.94		-0.82	2743.65	33.58	3368.02		0.31	2711.69	33.32	3357.49
	0.24	2594.59	33.06	3341.05		-0.91	2744.85	33.23	3368.77		0.03	2713.74	33.24	3357.19
	0.45	2594.36	32.9	3341.23		-0.67	2744.39	33.21	3368.24		0.41	2712.64	33.03	3357.55
	0.25	2596.09	32.81	3340.69		-0.66	2745.23	33.26	3367.11		0.16	2714.73	32.77	3357.98
	0.07	2597.76	32.66	3340.73		-0.74	2746.09	33.15	3366.89		0.48	2713.84	32.8	3357.17
	0.4	2596.81	32.59	3340.38		-0.63	2746.33	33.09	3366.62		0.17	2716.15	32.92	3355.7
	0.39	2597.81	32.67	3339.02		-0.36	2745.95	32.92	3366.48		0.51	2715.25	32.9	3355
	0.43	2598.42	32.48	3339.46		-0.69	2748.31	32.89	3365.93		0.44	2716.12	32.61	3355.81
	0.15	2600.44	32.49	3338.32		-1.08	2750.94	32.88	3365.18		0.33	2717.58	32.51	3355.3
	0.55	2599.5	32.38	3338.36		-0.96	2751.06	32.95	3363.9		0.45	2717.76	32.56	3354.5
	0.69	2599.35	32.26	3338.03		-0.7	2750.53	33.01	3363.14		0.53	2718.12	32.39	3354.4
	0.37	2601.76	32.14	3338		-1.06	2753.29	32.66	3363.95		0.12	2721.02	32.31	3354.13
	0.24	2603.02	32.4	3336.03		-0.67	2751.97	32.75	3362.72		0.11	2721.69	32.5	3352.34
	0.09	2604.52	32.01	3336.95		-0.42	2751.66	32.81	3361.85		0.52	2720.6	32.08	3353.66
	-0.12	2606.27	31.83	3337.2		-0.85	2754.43	32.58	3361.96		0.2	2722.85	31.99	3353.36
	-0.13	2606.95	32.14	3335.03		-0.81	2755.02	32.46	3362.02		-0.08	2724.91	32.09	3352.11
	0.6	2604.25	31.97	3334.94		-0.42	2753.94	32.42	3361.43		0.05	2725.03	31.97	3351.98
	0.08	2607.55	31.68	3335.68		-0.52	2754.99	32.37	3360.65		0	2726.06	31.76	3352.28
	0.09	2608.19	31.69	3334.54		-0.53	2755.81	32.29	3360.56		-0.16	2727.57	31.96	3350.45
	0.17	2608.74	31.65	3334.17		-0.67	2757.27	31.99	3361.11		0.33	2725.96	31.74	3350.83
	-0.12	2610.84	31.67	3333.4		-0.36	2756.59	31.87	3361.08		0.19	2727.37	31.74	3349.95
	0.32	2609.53	31.51	3333.45		-0.77	2759.3	31.96	3359.78		0.64	2726.02	31.59	3349.91
	0.05	2611.3	31.33	3333.6		-0.76	2759.92	31.88	3359.37		0.2	2728.78	31.55	3349.39
	0.11	2611.81	31.3	3332.73		-0.92	2761.62	31.81	3358.97		0.25	2729.38	31.59	3348.33
	0.01	2613.2	31.23	3332.42		-0.75	2761.42	31.6	3359.04		0.5	2728.9	31.44	3348.49
	0.23	2612.67	31.05	3332.6		-0.98	2763.3	31.57	3358.79		0.31	2730.69	31.34	3348.09
	-0.21	2615.77	31.22	3330.95		-0.57	2762.27	31.48	3358.33		0.39	2730.92	31.19	3348.31
	0	2615.51	31.02	3331.28		-0.65	2763.25	31.51	3357.23		0.59	2730.63	30.98	3348.49
	0.53	2613.58	30.9	3330.98		-1.21	2766.72	31.6	3356.08		0.52	2731.91	31.17	3346.68
	0.2	2616.04	30.94	3329.77		-0.75	2765.28	31.4	3356.29		0.18	2734.23	31.12	3346.24
	0.18	2616.8	30.88	3329.49		-0.93	2766.87	31.29	3356.12		0.21	2734.74	31.07	3345.56
	0.19	2617.67	30.58	3330.3		-0.58	2766.02	31.24	3355.55		0.71	2733.19	30.82	3346.16
	-0.2	2620.18	30.53	3329.72		-1.04	2768.85	31.17	3355.26		0.49	2735.04	30.97	3344.67
	0.27	2618.73	30.73	3327.88		-0.75	2768.46	31.12	3354.76		0.35	2736.51	30.83	3344.49
	-0.12	2621.3	30.7	3327.39		-1.13	2770.96	30.96	3354.42		0.19	2738.09	30.86	3343.68
	-0.01	2621.53	30.53	3327.5		-1.11	2771.55	30.96	3354.03		0.18	2738.91	30.73	3343.53
	0.15	2621.5	30.51	3326.71		-0.79	2770.9	30.74	3354.18		0.29	2739.15	30.73	3342.67
	0.04	2622.7	30.32	3326.83		-1.03	2772.68	30.69	3353.69		0.45	2738.94	30.66	3342.31
	0.2	2622.96	30.2	3326.75		-0.78	2772.14	30.59	3353.57		0.39	2740.12	30.36	3343.04
	0.17	2623.83	30.12	3326.21		-0.44	2771.42	30.64	3352.56		0.61	2739.8	30.48	3341.62
	0.28	2623.93	30.13	3325.44		-0.6	2772.85	30.54	3352.08		0.4	2741.54	30.25	3341.95
	-0.11	2626.77	30.01	3325.24		-0.76	2774.48	30.57	3351.11		0.29	2742.91	30.22	3341.42
	0.15	2626.27	29.97	3324.87		-0.53	2773.99	30.42	3351.18		0.47	2742.87	30.2	3340.54
	0.28	2626.21	29.95	3324.08		-0.45	2774.62	30.3	3350.92		0.59	2743.07	30.17	3339.99
	-0.16	2629.29	30	3323.17		-0.62	2776	30.4	3349.51		0.71	2743.03	30.13	3339.55
	-0.01	2629.03	30	3322.47		-0.78	2777.67	30.17	3350.26		0	2747.36	29.78	3340.43
	0.04	2629.81	29.96	3321.7		-0.75	2778.39	29.99	3350.04		0.44	2746.02	29.99	3338.71
	0.47	2628.33	29.86	3321.69		-0.91	2779.75	30.05	3349.09		0.23	2747.74	29.77	3338.88
	0.3	2630.09	29.72	3321.49		-0.59	2779.12	29.9	3349.09		0.37	2747.89	29.81	3338.12
	0.14	2631.62	29.58	3321.41		-0.65	2779.91	29.78	3348.82		0.72	2746.88	29.77	3337.52
	0.46	2630.59	29.77	3319.75		-0.81	2781.58	29.77	3348.16		0.68	2747.82	29.51	3338.02
	0.24	2632.69	29.6	3319.74		-0.87	2782.79	29.81	3347.2		0.26	2750.66	29.58	3337.14
	0.23	2633.33	29.51	3319.45		-1	2783.97	29.67	3347.22		0.44	2750.59	29.49	3336.51
	0.41	2633.22	29.43	3318.86		-0.62	2783.04	29.69	3346.35		0.23	2752.32	29.36	3336.34
	0.05	2635.82	29.37	3318.6		-0.67	2783.8	29.38	3347		0.26	2752.86	29.23	3336.28
	0.16	2636.04	29.04	3319.43		-0.77	2785.28	29.49	3345.78		0.23	2753.84	29.34	3334.74
	0.15	2636.88	29.09	3318.08		-1	2787.2	29.31	3345.88		0.32	2754.24	29.25	3334.76
	0.11	2637.67	28.89	3318.61		-0.71	2786.44	29.43	3344.58		0.18	2755.72	28.84	3335.92
	0.48	2636.81	29.03	3316.97		-0.36	2785.55	29.12	3345.34		0.05	2756.91	28.98	3334.42
	0.44	2637.77	28.78	3317.55		-0.68	2787.93	29.21	3343.94		0.43	2755.85	28.9	3334.15
	0.38	2638.67	28.78	3316.77		-1.38	2791.89	29.11	3343.77		0.17	2757.96	28.87	3333.36
	0.37	2639.65	28.55	3317.12		-0.54	2788.67	28.98	3343.73		0.05	2759.29	28.56	3334.25
	0.43	2639.84	28.57	3316.32		-0.46	2788.99	28.98	3342.72		0.26	2758.9	28.58	3333.43
	-0.15	2643.49	28.43	3316.13		-0.75	2791.21	28.74	3343.25		0.65	2757.95	28.4	3333.35
	0.36	2642.02	28.61	3314.43		-0.53	2790.88	28.93	3341.5		0.31	2760.29	28.61	3331.53
	-0.33	2645.82	28.41	3314.7		-0.8	2793.07	28.76	3341.65		0.24	2761.32	28.26	3332.61
	-0.2	2646.06	28.4	3314.03		-0.52	2792.48	28.77	3340.84		0.44	2761.32	28.18	3332.33
	0.15	2645.05	28.34	3313.56		-0.57	2793.25	28.52	3341.39		0.06	2763.81	28.36	3330.43
	0.47	2644.23	28.23	3313.26		-0.66	2794.52	28.42	3340.97		0.52	2762.24	28.14	3330.86
	0.31	2645.84	28.07	3313.28		-0.82	2795.99	28.25	3341.02		0.13	2764.9	28.26	3329.53
	-0.05	2648.27	28.08	3312.58		-1.23	2798.81	28.25	3340.37		0.96	2761.61	28.3	3328.67
	0.36	2647.25	27.7	3313.62		-0.57	2796.32	27.98	3341.07		0.52	2764.78	28.28	3327.99
	0.55	2646.96	27.92	3311.72		-0.28	2795.67	28.2	3339.13		0.79	2764.01	28.08	3328.1
	0.44	2648.12	27.94	3310.77		-0.75	2798.75	27.99	3339.34		0.75	2765.01	27.95	3328.04
	0.41	2649.46	27.79	3310.87		-0.9	2800.11	27.94	3338.74		0.63	2766.33	27.76	3328.17
	0.62	2648.87	27.74	3310.21		-0.76	2800.38	27.88	3338.4		0.36	2768.47	27.45	3328.77
	0.39	2650.8	27.57	3310.36		-0.47	2799.69	27.89	3337.36		0.56	2768.24	27.6	3327.34
	0.22	2652.29	27.61	3309.47		-0.69	2801.43	27.86	3336.89		0.36	2769.91	27.65	3326.43
	0.45	2651.98	27.58	3308.83		-0.61	2802.04	27.55	3337.71		0.23	2771.25	27.61	3325.8
	0.14	2654.36	27.49	3308.53		-0.43	2801.76	27.68	3336.15		0.42	2771.14	27.55	3325.22
	0.38	2653.81	27.27	3308.79		-0.67	2803.81	27.48	3336.41		0.66	2770.67	27.4	3325.29
	0.22	2655.5	27.4	3307.34		-0.69	2804.68	27.39	3336.09		0.84	2770.64	27.39	3324.68
	0.18	2656.38	27.25	3307.42		-0.48	2804.32	27.13	3336.64		0.44	2773.2	27.2	3324.8
	0.27	2656.85	27.48	3305.27		-0.89	2807.16	27.36	3334.69		0.51	2773.75	27.18	3323.99
	0.6	2656.11	27.08	3306.71		-0.49	2805.95	27.31	3334.2		0.38	2775.05	27.07	3323.81
	0.18	2658.66	27.01	3306.21		-0.43	2806.46	27.06	3334.74		0.06	2777.42	27.04	3323.13
	0.16	2659.6	26.95	3305.82		-0.71	2808.4	27.05	3333.84		0.41	2776.51	27.01	3322.7
	0.29	2659.53	27.07	3304.52		-0.85	2809.85	27.1	3332.86		0.14	2778.54	27.05	3321.63
	0.17	2661.06	26.94	3304.1		-0.79	2810.44	27.12	3332.1		0.61	2777.15	26.93	3321.55
	0.2	2661.85	26.73	3304.57		-0.46	2809.52	26.91	3332.32		0.64	2777.66	26.66	3322.24
	0.53	2660.77	26.66	3304.03		-0.8	2811.87	26.58	3333.47		0.69	2778.18	26.8	3320.41
	0.34	2662.63	26.73	3302.96		-0.55	2811.62	26.82	3331.28		0.54	2779.72	26.6	3320.65
	-0.01	2664.85	26.68	3302.61		-0.66	2812.86	26.7	3331.2		0.71	2779.5	26.63	3319.94
	0.21	2664.56	26.46	3302.79		-0.71	2813.73	26.48	3331.46		0.92	2779.36	26.52	3319.59
	0.16	2665.6	26.59	3301.24		-0.73	2814.59	26.54	3330.45		0.52	2782.02	26.48	3319.2
	-0.14	2667.78	26.41	3301.45		-0.59	2814.82	26.6	3329.32		0.9	2780.9	26.35	3318.89
	0.16	2667.23	26.46	3300.42		-0.85	2816.84	26.37	3329.74		0.55	2783.4	26.42	3317.77
	0.33	2667.08	26.18	3301.29		-0.57	2816.27	26.3	3329.24		0.47	2784.49	26.03	3319
	-0.17	2670.22	26.2	3300.03		-0.94	2818.92	26.26	3328.67		0.77	2783.86	26.26	3317.09
	0.27	2668.82	26.37	3298.66		-0.88	2819.2	26.11	3328.56		0.47	2785.99	26.13	3317.09
	0.06	2670.71	26.15	3299.02		-0.87	2819.86	25.94	3328.9		0.62	2786.12	26.02	3316.69
	0.35	2670.12	26.07	3298.43		-0.63	2819.7	26.14	3327.04		0.21	2788.92	25.93	3316.38
	0.14	2671.87	26.07	3297.89		-0.61	2820.25	26.01	3326.88		0.19	2789.63	25.95	3315.53
	0.22	2672.34	25.97	3297.5		-0.53	2820.7	26.07	3325.64		0.36	2789.65	25.9	3314.96
	-0.03	2674.21	25.77	3297.77		-0.55	2821.43	25.84	3326.07		0.23	2791.03	25.92	3314.09
	0.13	2674.13	25.9	3296.35		-0.8	2823.36	25.78	3325.61		0.45	2790.82	25.78	3313.98
	0.16	2674.85	25.6	3296.99		-0.46	2822.48	25.67	3325.37		0.63	2790.68	25.74	3313.49
	0.07	2675.98	25.7	3295.96		-0.46	2823.3	25.75	3324.39		0.18	2793.62	25.66	3313.08
	-0.28	2678.4	25.63	3295.38		-1	2826.82	25.54	3324.6		0.27	2793.94	25.32	3314.02
	0.16	2677.11	25.41	3295.67		-0.65	2825.8	25.41	3324.24		0.52	2793.36	25.5	3312.55
	0.35	2676.71	25.43	3294.92		-0.59	2826.11	25.37	3323.83		0.7	2793.3	25.54	3311.46
	-0.01	2679.49	25.54	3293.52		-0.21	2825.35	25.36	3323.01		0.7	2794.29	25.31	3311.84
	-0.06	2680.36	25.56	3292.83		-0.37	2826.59	25.13	3323.53		0.69	2795.03	25.22	3311.64
	0.3	2679.52	25.35	3292.9		-0.22	2826.92	25.13	3322.82		0.72	2795.49	25.02	3311.88
	0.36	2680.08	25.25	3292.6		-1.17	2832.27	24.81	3323.34		1.04	2794.69	25.1	3310.51
	0.41	2680.35	24.95	3293.5		-0.43	2829	24.8	3322.69		1	2795.7	24.84	3311.03
	0.6	2680.36	25.07	3291.83		-0.6	2830.78	24.93	3321.36		0.57	2798.62	24.97	3309.85
	0.19	2682.97	24.79	3292.54		-0.6	2831.47	24.99	3320.37		0.61	2799.22	24.8	3309.66
	0.26	2683.46	25.16	3289.96		-0.41	2831.28	24.89	3320		0.87	2798.63	24.7	3309.32
	-0.04	2685.71	24.85	3290.79		-0.69	2833.27	24.76	3319.81		0.67	2800.38	24.68	3308.91
	0.38	2684.23	24.62	3291.09		-0.73	2834.34	24.59	3320		0.64	2801.23	24.53	3308.78
	0.71	2683.45	24.65	3290.11		-0.56	2834.53	24.36	3320.2		0.79	2801.39	24.44	3308.34
	0.15	2686.93	24.67	3289.41		-0.37	2834.01	24.41	3319.34		1.04	2800.93	24.44	3307.64
	0.29	2687.21	24.43	3289.67		-0.7	2836.55	24.28	3319.24		0.71	2803.2	24.42	3306.91
	0.07	2688.9	24.39	3289.21		-0.81	2837.85	24.49	3317.27		0.85	2803.33	24.47	3305.93
	0.55	2687.3	24.19	3289.49		-0.95	2839.23	24.24	3317.71		0.85	2804.13	24.42	3305.46
	0.14	2690.12	24.11	3289.05		-0.86	2839.56	24.32	3316.46		0.23	2807.89	24.25	3305.6
	0.2	2690.29	24.14	3288.07		-0.85	2840.09	24.19	3316.49		0.57	2806.84	24.2	3305.05
	0.33	2690.58	24.15	3287.19		-0.57	2839.66	23.98	3316.69		0.42	2808.46	24.04	3305
	0.3	2691.65	23.97	3287.36		-1.01	2842.56	23.92	3316.33		0.52	2808.72	23.97	3304.62
	-0.14	2694.42	24.09	3286.02		-0.63	2841.42	23.85	3315.71		0.72	2808.45	24.06	3303.31
	0.21	2693.49	23.93	3286.07		-0.74	2842.81	23.89	3314.77		0.78	2809.07	23.89	3303.51
	0.14	2694.78	23.97	3285.02		-0.75	2843.44	23.77	3314.75		0.4	2811.54	23.66	3303.79
	0.23	2695.02	23.87	3284.57		-0.59	2843.62	23.67	3314.53		0.82	2810.28	23.57	3303.61
	0.66	2693.54	23.71	3284.91		-0.88	2845.7	23.62	3313.74		0.47	2812.77	23.6	3302.54
	-0.4	2699.62	23.84	3283.46		-0.59	2845.01	23.51	3313.81		0.68	2812.41	23.41	3302.91
	-0.2	2699.37	23.6	3283.75		-0.54	2845.61	23.63	3312.34		0.65	2813.43	23.67	3300.57
	0.24	2697.84	23.81	3281.98		-0.63	2847.06	23.63	3311.47		0.65	2814.23	23.42	3301.09
	-0.03	2700.06	23.45	3282.94		-0.99	2849.4	23.42	3311.85		0.69	2814.8	23.26	3301.13
	0.45	2698.5	23.36	3282.61		-1.32	2851.59	23.4	3311.04		0.62	2815.78	23.19	3300.81
	0.21	2700.33	23.34	3281.91		-0.68	2849.34	23.1	3311.99		0.42	2817.51	23.1	3300.26
	0.1	2701.74	23.37	3280.99		-0.77	2850.64	23.08	3311.12		0.99	2815.52	23.03	3300.02
	0.12	2702.27	23.32	3280.46		-0.61	2850.51	22.99	3310.97		0.75	2817.52	23.03	3299.06
	0.18	2702.69	23.07	3280.92		-0.4	2850.46	22.83	3310.82		0.63	2818.8	23.15	3297.84
	0.11	2704.13	23.28	3279.31		-0.88	2853.31	22.7	3310.83		0.55	2819.98	22.91	3298.24
	-0.01	2705.29	23.26	3278.64		-0.48	2852.13	22.82	3309.55		0.77	2819.59	22.72	3298.34
	0.23	2704.88	23.09	3278.65		-0.9	2855	22.77	3308.85		0.47	2821.9	22.67	3297.96
	0.42	2704.71	23.08	3278.04		-1.01	2856.23	22.7	3308.56		0.48	2822.51	22.75	3296.73
	0.17	2706.62	22.85	3278.06		-0.75	2855.77	22.5	3308.86		0.79	2821.95	22.78	3295.89
	0.58	2705.59	22.91	3277.17		-0.92	2857.36	22.47	3308.06		1	2821.54	22.59	3296.03
	0.14	2708.36	22.75	3277.57		-0.59	2856.52	22.54	3306.96		0.47	2824.97	22.33	3296.4
	0.4	2707.8	22.75	3276.56		-0.36	2856.06	22.11	3308.4		0.68	2824.71	22.19	3296.4
	0.24	2709.4	22.61	3276.58		-0.72	2858.57	22.27	3306.54		0.77	2825.05	22.24	3295.43
	-0.14	2711.85	22.45	3276.44		-0.86	2860.09	22.24	3306.16		0.91	2825.13	22.27	3294.43
	-0.03	2712.24	22.33	3276.54		-0.55	2859.26	22.34	3304.8		1.14	2824.91	22.14	3294.38
	-0.19	2713.7	22.57	3274.44		-0.68	2860.73	21.97	3305.77		0.77	2827.46	22.14	3293.42
	0.12	2713.22	22.33	3274.79		-0.86	2862.36	22.1	3304.41		0.65	2828.78	22.2	3292.5
	0	2714.53	22.29	3274.46		-1.01	2863.69	21.87	3304.87		1.15	2826.91	22.17	3291.84
	0.43	2713.06	22.38	3273.03		-0.85	2863.94	21.95	3303.66		0.86	2829.23	21.91	3292.39
	0.32	2714.45	22.11	3273.53		-0.72	2863.88	21.65	3304.22		0.89	2829.81	21.81	3292.11
	-0.03	2716.72	22.13	3272.79		-0.88	2865.26	21.5	3304.57		1.09	2829.71	21.8	3291.24
	0.45	2715.31	21.87	3273.28		-0.93	2866.64	21.59	3303.24		0.85	2831.61	21.81	3290.59
	0.24	2717.04	21.83	3272.77		-0.69	2865.9	21.63	3302.37		1.01	2831.43	21.59	3290.67
	0.3	2717.35	21.83	3271.88		-0.65	2866.62	21.51	3301.9		1.11	2831.76	21.65	3289.72
	0.01	2719.58	21.79	3271.3		-0.88	2868.36	21.51	3301.27		1.03	2832.77	21.41	3290.31
	-0.01	2720.55	21.71	3270.84		-0.85	2869.13	21.49	3300.65		0.97	2833.96	21.26	3290.21
	0.3	2719.74	21.83	3269.63		-0.57	2868.5	21.38	3300.22		0.79	2835.57	21.45	3288.52
	0.52	2719.46	21.62	3269.95		-0.56	2869.04	21.21	3300.42		0.5	2837.59	21.19	3289.09
	-0.05	2723.11	21.39	3269.99		-0.82	2871.42	21.29	3299.28		0.85	2836.73	21.22	3288.14
	0.11	2723.09	21.36	3269.65		-0.56	2870.86	21.12	3299.15		0.66	2838.44	21.33	3286.75
	0.45	2722.04	21.48	3268.29		-0.55	2871.49	21.08	3298.98		1.08	2837.21	21.18	3286.74
	0.19	2724.29	21.11	3269.05		-0.58	2872.57	21.15	3297.44		1.05	2838.09	21.02	3286.78
	0.4	2723.9	21.4	3267.28		-0.91	2874.68	20.88	3298.23		1.15	2838.41	21.01	3286.01
	-0.13	2727.17	21.39	3266.4		-0.94	2875.77	21	3296.91		1.16	2839.23	20.93	3285.62
	0.32	2725.89	21.05	3267.28		-0.66	2875.03	20.83	3296.96		0.7	2842.07	20.82	3285.48
	0.31	2726.6	21.05	3266.51		-0.78	2876.39	20.84	3296.22		1.1	2840.88	20.73	3284.98
	0.16	2727.97	21.14	3265.32		-0.31	2874.9	20.63	3296.49		0.88	2842.81	20.64	3284.75
	0.12	2728.89	20.99	3265.3		-0.52	2876.53	20.52	3296.1		1.17	2842.1	20.77	3283.36
	0.33	2728.66	21.13	3263.64		-0.57	2877.88	20.29	3296.48		1.21	2842.67	20.81	3282.65
	0.6	2728.37	20.74	3264.85		-0.61	2878.6	20.4	3295.26		1.56	2841.97	20.51	3283.14
	0.35	2730.31	20.69	3264.43		-0.27	2877.79	20.49	3294.28		1.03	2845.12	20.39	3283.15
	0.3	2731.32	20.62	3263.95		-0.58	2880.19	20.42	3293.43		0.95	2846.18	20.4	3282.28
	0.42	2731.25	20.63	3263.19		-0.66	2881.15	20.14	3294.12		1.14	2846.05	20.22	3282.34
	-0.17	2734.85	20.81	3261.47		-0.61	2881.71	20.19	3293.22		1.06	2847.33	20.24	3281.31
	0.51	2732.46	20.55	3262.05		-0.56	2882.1	20.13	3292.73		1.1	2847.68	20.35	3280.05
	0.38	2733.79	20.28	3262.62		-0.75	2883.83	20.05	3292.47		1.34	2847.26	20.06	3280.47
	0.19	2735.6	20.48	3260.71		-0.43	2883.07	19.94	3292.08		0.74	2850.9	20.05	3279.9
	0	2737.27	20.27	3261.16		-0.78	2885.47	19.87	3291.75		0.99	2850.61	20.18	3278.68
	0.26	2736.59	20.1	3261.16		-0.81	2886.68	19.76	3291.36		1.1	2850.79	19.94	3279.05
	0.17	2737.87	20.19	3260.04		-0.81	2887.11	19.77	3290.67		1.03	2851.97	19.92	3278.21
	0.06	2739.22	20.07	3259.78		-0.82	2887.99	19.69	3290.27		0.86	2853.48	19.92	3277.43
	0.19	2739.3	20.31	3257.62		-0.76	2888.7	19.74	3289.1		1.22	2852.56	19.76	3277.58
	0.35	2739.33	19.87	3259.33		-0.76	2889.27	19.61	3289.01		1.4	2852.42	19.42	3278.41
	0.04	2741.53	19.9	3258.29		-0.6	2889.27	19.51	3288.88		1.22	2854.09	19.4	3277.77
	0.28	2741.37	19.83	3257.96		-0.42	2889.07	19.28	3289.01		1.12	2855.27	19.46	3276.85
	-0.01	2743.39	19.74	3257.51		-0.39	2889.71	19.05	3289.6		0.91	2857.18	19.57	3275.4
	0.47	2741.77	19.78	3256.65		-1.02	2893.52	19.05	3288.91		1.37	2855.62	19.17	3276.57
	0.51	2742.44	19.55	3257.1		-0.45	2891.4	19.32	3286.78		1.29	2856.62	19.27	3275.41
	0.36	2743.85	19.7	3255.39		-0.53	2892.76	19.16	3286.85		1.17	2858.13	19.24	3274.79
	0.44	2744.21	19.36	3256.33		-0.81	2894.56	19.16	3285.77		1.29	2858.28	19.08	3274.8
	-0.08	2747.45	19.51	3254.92		-0.54	2894.1	18.77	3287.2		1.1	2859.79	19.23	3273.3
	0.27	2746.56	19.48	3254.13		-0.31	2893.9	18.8	3286.14		1.33	2859.55	19.17	3272.76
	0.47	2746.33	19.34	3254.37		-0.36	2894.83	18.81	3285.49		1.06	2861.62	19.28	3271.56
	0.32	2747.82	19.22	3253.91		-0.65	2897.19	18.49	3286.02		0.85	2863.36	19	3272
	0.36	2748.45	19.26	3253.1		-0.8	2898.44	18.67	3284.41		1.22	2862.35	18.89	3271.92
	0.39	2749.1	19.24	3252.29		-0.56	2898.04	18.7	3283.45		0.93	2864.48	18.74	3271.61
	0.3	2750.34	18.84	3253.46		-0.49	2898.54	18.4	3284.21		0.96	2865.31	18.69	3271.36
	0	2752.45	18.94	3252.36		-0.4	2898.9	18.34	3283.82		1.18	2864.87	18.71	3270.45
	0.17	2752.49	18.79	3252.18		-0.11	2898.27	18.45	3282.51		1.07	2866.03	18.41	3271.12
	0.26	2752.76	18.86	3251.28		-0.76	2902.07	18.29	3282.5		0.84	2867.96	18.5	3269.93
	0.33	2753	18.88	3250.31		-0.47	2901.45	18.24	3282.03		1.3	2866.44	18.38	3269.66
	0.43	2753.37	18.79	3249.92		-0.25	2901.28	17.98	3282.34		1.42	2866.53	18.3	3269.38
	0.41	2754.15	19.11	3247.67		-0.8	2904.6	18.13	3281		1.09	2868.93	18.34	3268.44
	0.17	2756.22	18.57	3249.44		-0.47	2903.98	18	3280.9		1.16	2869.48	18.56	3266.43
	0.07	2757.43	18.44	3249.33		-0.67	2905.64	17.95	3280.26		1.05	2870.74	18.22	3267.42
	0.18	2757.7	18.44	3248.63		-0.68	2906.41	17.66	3281.11		1.11	2871.15	17.86	3268.45
	0.38	2757.46	18.14	3249.26		-0.46	2906.11	18	3278.51		1.08	2872.12	18.17	3266.15
	0.38	2758.12	18.51	3246.82		-0.37	2906.22	17.73	3279.08		1.69	2869.98	18.11	3265.5
	0.39	2758.94	18.06	3248.1		-0.38	2907.23	17.92	3277.42		1.19	2873.08	17.85	3266.22
	0.1	2761.13	18.14	3247.11		-0.28	2907.53	17.83	3277.3		1.17	2873.85	17.96	3264.87
	0.56	2759.64	18.11	3246.42		-0.54	2909.4	17.58	3277.73		1.19	2874.55	17.87	3264.34
	0.04	2762.95	17.98	3246.24		-0.64	2910.69	17.37	3277.71		1.56	2873.65	17.78	3264.34
	0.09	2763.33	17.87	3246.17		-0.7	2911.47	17.44	3276.86		1.14	2876.31	17.49	3264.99
	0.26	2763.2	17.98	3244.85		-0.31	2910.5	17.56	3275.49		0.86	2878.37	17.51	3263.94
	0.88	2761.04	17.92	3244.32		-0.47	2912.09	17.29	3276.07		1.61	2875.71	17.45	3263.41
	0.06	2765.79	17.9	3243.68		-0.69	2913.93	17.15	3275.99		1.16	2878.59	17.62	3261.86
	0.48	2764.69	17.85	3243.05		-0.36	2913.17	17.13	3275.08		1.33	2878.5	17.51	3261.64
	0.41	2765.45	17.91	3242.09		-0.49	2914.6	16.94	3275.36		0.81	2881.67	17.5	3260.94
	0.15	2767.45	17.87	3241.54		-0.41	2914.98	17.15	3273.76		1.14	2880.95	17.45	3260.53
	0.32	2767.61	17.6	3241.96		-0.7	2916.95	17.27	3272.32		1.41	2880.18	17.26	3260.58
	0.32	2768.28	17.47	3241.8		-0.73	2917.93	17	3272.77		1.47	2880.8	17.16	3260.21
	0.27	2769.44	17.6	3240.56		-0.34	2916.8	16.87	3272.72		1.32	2882.45	17.26	3259.24
	0.29	2769.81	17.66	3239.58		-1	2920.74	17.08	3271.05		1	2884.7	17.26	3258.25
	0.46	2769.93	17.4	3239.81		-0.32	2918.56	16.65	3272.16		1.12	2884.93	17.2	3257.98
	0.79	2769.01	17.35	3239.47		-0.35	2919.15	16.82	3270.56		1.62	2883.12	17.12	3257.47
	0.49	2771.08	16.9	3241		-0.1	2918.86	16.77	3270.4		1.45	2884.9	17	3257.31
	0.29	2773.01	17.16	3238.68		-0.26	2920.36	16.61	3270.13		1.37	2885.93	16.98	3256.54
	0.6	2772.3	17.13	3238.29		-0.49	2922.15	16.58	3269.38		1.69	2885.11	16.71	3257
	0.43	2773.87	17.06	3237.66		-0.58	2923.48	16.66	3268.44		1.52	2886.81	16.67	3256.67
	0.1	2776.3	17.5	3234.83		-0.35	2922.86	16.33	3269.19		1.89	2885.73	16.64	3256.13
	0.34	2775.66	16.89	3237.01		-0.12	2922.54	16.31	3268.59		1.95	2886.03	16.69	3254.96
	0.33	2776.6	16.89	3236.21		0.04	2922.55	16.27	3267.99		0.96	2891.84	16.56	3254.91
	0.51	2776.43	16.76	3236.4		-0.43	2925.52	15.96	3268.66		1.28	2890.94	16.4	3254.78
	0.69	2776.3	16.91	3234.56		0.03	2924.31	15.96	3267.91		1.41	2891.15	16.14	3255.34
	0.02	2780.4	16.65	3235.37		-0.31	2926.44	16.07	3266.56		1.86	2889.73	16.25	3254.13
	0.35	2779.47	16.68	3234.24		-0.38	2927.71	15.96	3266.44		1.58	2891.79	16.27	3253.06
	0.29	2780.84	16.47	3234.51		-0.49	2929.06	15.98	3265.36		1.53	2892.69	16.4	3251.76
	0.45	2780.6	16.51	3233.68		-0.24	2928.36	15.83	3265.41		1.37	2894.25	16.01	3252.8
	0.29	2782.25	16.44	3233.02		-0.11	2928.82	15.68	3265.64		1.43	2894.7	15.95	3252.43
	0.62	2781.25	16.23	3233.33		-0.15	2929.37	15.82	3263.92		1.66	2894.35	16.05	3251.11
	0.77	2781.22	16.49	3231.37		-0.61	2932.68	15.6	3264.57		1.65	2895.29	15.83	3251.37
	0.78	2782.18	16.34	3231.33		-0.7	2933.78	15.44	3264.17		1.64	2896	16.31	3248.48
	0.64	2783.58	16.3	3230.65		-0.18	2932.07	15.54	3263.19		1.58	2896.97	15.73	3250.56
	0.33	2785.78	16.38	3229.57		-0.81	2936.06	15.54	3262.4		1.73	2897.1	15.73	3249.73
	0.54	2785.58	16.17	3230.03		-0.51	2934.97	15.53	3261.65		1.62	2898.33	15.73	3249.09
	0.37	2787.22	16.11	3229.4		-0.36	2935.1	15.44	3261.32		1.75	2898.39	15.56	3249
	0.45	2787.54	16.18	3228.2		-0.38	2936.03	15.16	3261.9		1.87	2898.56	15.55	3248.23
	0.7	2786.91	16.02	3228.38		-0.27	2936.27	15.25	3260.78		1.65	2900.5	15.53	3247.54
	0.44	2789.05	15.75	3228.83		-0.15	2936.36	15.02	3261.14		1.95	2899.84	15.31	3248.02
	0.08	2791.71	15.95	3227.15		-0.23	2937.63	15	3260.19		2.03	2900.12	15.49	3246.42
	0.38	2790.7	15.59	3228.23		-0.29	2938.73	15.07	3259.32		1.77	2902.26	15.41	3245.78
	0.2	2792.5	15.84	3226.02		0.06	2937.77	15.19	3257.99		1.31	2905.02	15.38	3245.26
	0.62	2791.21	15.78	3225.81		-0.34	2940.32	14.74	3259.3		1.71	2903.9	15.2	3245.46
	0.33	2793.49	15.71	3225.22		-0.51	2942.08	14.72	3258.75		1.61	2905.37	15.18	3244.72
	0.39	2793.93	15.61	3224.95		0.06	2939.86	14.66	3258.22		1.49	2906.61	15.13	3244.17
	0.33	2794.85	15.49	3224.79		-0.22	2941.99	14.57	3258.05		1.55	2907.1	14.98	3244.26
	0.3	2796.06	15.16	3225.57		-0.24	2943.05	14.56	3257.09		1.89	2906.31	14.78	3244.47
	0.44	2795.76	15.36	3223.97		-0.14	2942.94	14.5	3256.79		2.01	2906.32	15.05	3242.18
	0.47	2796.54	15.35	3222.93		-0.23	2944.45	14.51	3255.93		1.84	2907.97	15.07	3241.47
	0.66	2796.4	15.21	3223.12		-0.22	2944.91	14.45	3255.23		2.2	2906.95	14.88	3241.69
	0.86	2796.2	15.16	3222.66		-0.05	2944.97	14.49	3254.31		1.69	2910.36	14.89	3240.81
	0.46	2798.9	15.29	3221.02		-0.21	2946.68	14.31	3254.37		1.73	2910.97	14.67	3241.08
	0.39	2799.81	14.93	3222.13		-0.45	2948.47	14.32	3253.64		1.89	2910.85	14.6	3240.76
	0.46	2800.28	14.96	3221.09		-0.48	2949.4	14.24	3253.32		1.95	2911.33	14.69	3239.45
	0.25	2802.23	15.01	3220.14		-0.33	2949.37	14.15	3252.93		1.85	2912.46	14.58	3239.12
	0.56	2801.29	14.94	3219.73		0.21	2947.69	14.09	3252.61		1.52	2914.82	14.41	3239.15
	0.61	2802.1	14.68	3220.22		-0.24	2950.48	14.09	3251.71		1.64	2915.01	14.44	3238.45
	0.67	2802.23	14.79	3218.92		0.03	2949.96	13.93	3251.85		1.85	2914.73	14.58	3237.04
	0.52	2803.82	14.65	3218.8		-0.17	2951.82	13.75	3252.02		2.02	2914.75	14.23	3237.76
	0.67	2803.98	14.95	3216.7		-0.02	2951.81	13.7	3251.33		1.71	2917	14.48	3235.87
	0.19	2806.89	14.54	3217.84		-0.01	2952.37	13.78	3250.46		2.16	2915.41	14.46	3235.42
	0.33	2807.11	14.52	3217.09		0.12	2952.61	13.68	3249.83		2.32	2915.51	14.41	3234.72
	0.22	2808.26	14.72	3215.52		0.44	2951.69	13.62	3249.45		1.84	2918.4	14.16	3235.17
	0.45	2807.95	14.5	3215.55		0.29	2953.33	13.52	3249.32		1.8	2919.53	14.29	3233.77
	0.42	2808.82	14.55	3214.77		-0.29	2956.76	13.4	3248.94		1.85	2920	14.14	3233.83
	0.64	2808.52	14.18	3215.75		0.02	2956.03	13.57	3247.5		2.1	2919.67	14.14	3232.99
	0.66	2809.35	14.36	3214.07		-0.12	2957.53	13.49	3247.1		1.32	2924.23	13.78	3234.03
	0.66	2810.08	14.46	3212.87		0.11	2957.12	13.28	3247.43		1.82	2922.64	13.97	3232.36
	0.38	2812.23	14.23	3213.02		0.09	2958.29	13.26	3246.77		1.8	2923.46	14.03	3231.26
	0.56	2812.03	14.37	3211.79		-0.02	2959.3	13.21	3246.05		1.86	2923.82	13.82	3231.59
	0.77	2811.82	14.27	3211.33		-0.38	2961.75	13.34	3244.75		1.91	2924.37	13.65	3231.64
	0.62	2813.39	14.22	3210.95		0.14	2960.1	12.99	3245.68		1.92	2925.09	13.64	3230.97
	0.48	2814.61	13.91	3211.95		-0.08	2961.96	12.87	3245.44		1.92	2925.9	13.62	3230.16
	0.63	2814.85	13.98	3210.7		-0.07	2962.77	12.99	3244.06		1.97	2926.38	13.71	3229.09
	0.35	2816.86	13.71	3211.24		-0.12	2963.57	12.91	3243.75		2.13	2926.2	13.42	3229.64
	0.59	2816.46	13.8	3209.94		-0.17	2964.73	12.87	3243.24		1.76	2928.84	13.54	3228.24
	0.6	2817.23	13.73	3209.62		-0.05	2964.96	12.92	3242.06		1.95	2928.73	13.53	3227.71
	0.5	2818.36	13.82	3208.51		0.08	2965.01	12.91	3241.58		1.8	2930.13	13.35	3227.62
	0.8	2817.86	13.88	3207.18		-0.26	2967.53	12.77	3241.37		1.9	2930.54	13.31	3227.22
	0.59	2819.59	13.89	3206.52		-0.27	2968.1	12.87	3240.07		1.94	2930.9	13.22	3227.03
	0.35	2821.46	13.43	3208.19		-0.18	2968.65	12.67	3240.59		1.93	2931.76	13.52	3224.62
	0.67	2820.65	13.46	3207.11		-0.12	2969.07	12.4	3240.99		1.92	2932.74	13.35	3224.49
	0.31	2823.02	13.56	3205.97		-0.45	2971.23	12.44	3239.92		2.05	2932.85	13.22	3224.58
	0.69	2822.1	13.31	3206.15		-0.25	2971.14	12.22	3240.34		1.84	2934.65	13.39	3223
	0.42	2824.18	13.32	3205.51		-0.22	2971.6	12.39	3238.67		2.42	2932.35	12.95	3224.34
	0.96	2822.12	13.44	3204.3		-0.09	2971.89	12.4	3237.82		1.99	2935.5	12.98	3223.43
	0.73	2824.12	13.32	3203.89		0.04	2971.9	12.23	3237.91		2	2936.06	12.87	3223.24
	1.12	2822.98	13.36	3202.96		0.15	2972.32	12.24	3237.28		1.78	2937.78	12.89	3222.31
	0.69	2826.05	13.08	3203.53		0.11	2973.29	12.33	3235.93		1.55	2939.89	12.83	3221.79
	0.79	2826.18	13.11	3202.65		0.1	2973.93	12.49	3234.3		2.31	2936.85	12.62	3222.25
	0.59	2827.85	13.08	3202.17		0.02	2975.16	12.2	3235.11		2.31	2937.57	12.47	3222.08
	0.43	2829.5	13	3201.72		-0.13	2976.61	11.82	3236.14		2.27	2938.52	12.68	3220.42
	0.97	2827.46	13.01	3201.1		-0.34	2978.5	12.13	3233.7		2.1	2940.15	12.54	3220.26
	0.93	2828.38	13.11	3199.59		0.07	2977.15	11.98	3233.9		2.33	2939.82	12.34	3220.31
	0.85	2829.74	12.96	3199.58		0.06	2977.91	11.96	3233.08		2.43	2940.12	12.7	3217.95
	0.67	2831.3	12.84	3199.48		0.3	2977.66	11.62	3234.06		1.91	2943.28	12.79	3216.7
	0.5	2832.9	12.73	3199.17		-0.06	2980.13	11.81	3232.23		2.64	2940.57	12.5	3217.41
	0.78	2832.17	12.78	3198.06		0.15	2979.86	11.64	3232.49		2.55	2941.64	11.97	3219.05
	0.83	2832.99	12.68	3197.98		-0.16	2982.23	11.6	3231.9		2.61	2942.21	12.15	3217.59
	0.95	2833.11	12.6	3197.74		-0.18	2983.02	11.49	3231.53		2.4	2944	12.09	3217.12
	0.86	2834.09	12.61	3196.65		0.2	2981.81	11.75	3229.62		2.28	2945.42	12.01	3216.65
	0.93	2834.67	12.71	3195.36		-0.14	2984.31	11.43	3230.13		2.09	2947	12.04	3215.99
	1.15	2834.34	12.57	3195.4		-0.02	2984.31	11.37	3229.95		2.44	2946.02	12.08	3214.71
	1.1	2835.31	12.76	3193.51		0.38	2983.35	11.23	3229.97		2.46	2946.96	11.68	3216.14
	0.98	2836.64	12.58	3193.91		-0.13	2986.51	11.1	3229.58		2.13	2949.19	11.77	3214.87
	0.95	2837.49	12.39	3193.92		0.11	2986.04	11.08	3229.18		2.56	2947.8	12.08	3212.49
	0.76	2839.36	12.14	3194.38		0.17	2986.61	10.94	3229.02		2.3	2949.78	11.94	3212.49
	0.87	2839.45	12.36	3192.64		0.28	2986.78	11.03	3227.65		2.83	2947.93	11.91	3211.82
	0.97	2839.68	12.19	3192.63		0.37	2987.26	10.86	3227.7		2.47	2950.67	11.93	3211.06
	0.63	2842.14	12.07	3192.58		0.1	2989.23	10.83	3227.14		2.39	2951.56	11.65	3211.7
	0.69	2842.38	12.18	3191.34		-0.07	2990.72	10.96	3225.88		2.42	2952.33	11.89	3209.72
	0.81	2842.77	12.11	3190.8		0.26	2989.99	11.25	3223.42		2.52	2952.68	11.61	3210.18
	1	2842.59	11.95	3190.91		0.12	2991.39	11.16	3223.12		2.24	2954.66	11.74	3208.88
	0.65	2845.04	11.96	3189.81		0.3	2991.42	10.91	3223.76		2.44	2954.57	11.77	3208.04
	1	2844.07	12.02	3188.97		0.39	2991.54	10.82	3223.33		2.49	2954.9	11.72	3207.51
	0.87	2845.48	11.72	3189.49		0.11	2993.72	10.64	3223.69		2.68	2954.79	11.61	3207.12
	1	2845.6	11.87	3188.19		0.4	2992.98	10.46	3223.48		2.14	2958.07	11.59	3206.61
	0.74	2847.62	11.7	3188.15		0.29	2994.25	10.77	3221.17		2.42	2957.72	11.45	3206.48
	0.57	2849.31	11.48	3188.43		0.35	2994.83	10.85	3220.23		2.46	2958.28	11.42	3205.85
	0.79	2848.92	11.61	3187.15		0.04	2997.01	10.58	3220.67		2.46	2958.87	11.14	3206.5
	0.8	2849.65	11.71	3185.92		0.31	2996.54	10.44	3220.7		2.5	2959.41	11.17	3205.45
	0.94	2849.92	11.59	3185.49		0.17	2997.97	10.55	3219.25		3	2957.97	11.09	3205.16
	0.7	2851.52	11.65	3184.59		0.05	2999.22	10.27	3219.99		2.61	2960.55	11.04	3204.62
	0.91	2851.55	11.65	3183.96		0.4	2998.55	10.26	3219.14		2.43	2962.13	11.33	3202.4
	1.04	2851.68	11.66	3182.91		0.32	2999.49	10.02	3219.59		2.93	2960.41	11.13	3202.62
	0.99	2852.57	11.48	3183.14		0.24	3000.82	10.15	3218.3		2.38	2963.77	10.75	3203.65
	0.77	2854.54	11.22	3183.73		0.49	3000.27	10.19	3217.38		2.89	2962.12	10.68	3203.3
	0.68	2855.64	11.15	3183.29		1.01	2998.48	10.11	3216.95		2.77	2963.6	10.9	3201.54
	0.63	2856.6	11.3	3181.51		0.5	3001.69	10.01	3216.74		2.73	2964.5	10.88	3200.83
	1.07	2855.2	11.28	3181.18		0.52	3002.29	10.05	3215.56		2.94	2964.08	10.68	3201.03
	1.08	2855.79	11.25	3180.53		0.16	3004.87	10.02	3215.23		2.72	2966.04	10.79	3199.76
	1.21	2856.38	11.38	3179.11		0.25	3005.15	9.96	3214.56		2.5	2967.74	10.96	3198.19
	0.9	2858.2	11.15	3179.44		0.35	3005.37	9.77	3214.77		2.86	2966.78	10.67	3198.73
	0.79	2859.57	10.92	3179.62		0.45	3005.72	9.48	3215.33		3.01	2966.98	10.49	3198.79
	0.94	2859.74	10.81	3179.55		0.44	3006.47	9.45	3214.55		2.86	2968.33	10.4	3198.74
	1.42	2858.14	10.96	3177.82		0.57	3006.8	9.64	3213.06		2.94	2968.73	10.46	3197.43
	1.13	2860.43	10.91	3177.47		0.77	3006.45	9.57	3212.5		3.03	2969.19	10.46	3196.77
	0.74	2862.89	10.85	3177.21		0.6	3008.01	9.4	3212.72		2.61	2971.94	10.36	3196.37
	0.94	2862.82	10.81	3176.31		0.58	3008.84	9.32	3212.25		2.8	2971.76	10.41	3195.41
	1.13	2862.57	10.81	3175.76		0.31	3010.95	9.22	3211.72		2.97	2971.55	10.4	3194.81
	1.46	2861.77	10.86	3174.67		0.36	3011.5	9.56	3209.61		2.98	2972.48	10.53	3193.37
	1.4	2862.98	10.78	3174.22		0.37	3012.21	9.48	3209.15		3.2	2972.1	10.2	3194.28
	0.88	2866	10.6	3174.47		0.6	3011.82	9.44	3208.85		2.94	2974.14	9.73	3195.61
	1.19	2865.3	10.76	3172.91		0.24	3014.28	9.17	3209.22		2.66	2976.41	10.22	3192.66
	1.12	2866.49	10.56	3173.07		0.48	3013.86	9.11	3208.65		2.66	2976.92	10.26	3191.72
	0.84	2868.44	10.57	3172.07		0.24	3015.89	9.07	3208.24		2.97	2976.24	10.09	3191.67
	1.15	2867.77	10.76	3170.41		0.56	3015.08	8.97	3207.77		3.09	2976.37	10.06	3191.26
	1.4	2867.31	10.36	3171.75		0.48	3016.28	8.95	3207.32		3.37	2975.84	10.02	3190.44
	1.18	2869.25	10.24	3171.51		0.58	3016.62	8.84	3207.04		2.92	2979.01	9.81	3190.74
	1.19	2870.03	10.45	3169.84		0.42	3017.9	8.82	3206.23		3.13	2978.48	9.93	3189.47
	1.55	2869.04	10.49	3168.91		0.58	3017.95	8.88	3205.44		3.05	2979.74	10.16	3187.45
	1.36	2870.72	10.26	3169.21		0.66	3018.49	9.16	3203.04		3.15	2979.93	9.76	3188.78
	1.09	2872.55	10.32	3168.2		0.23	3021.13	9.03	3202.96		3.02	2981.4	9.82	3187.6
	1.45	2871.84	10.24	3167.55		0.3	3021.52	8.69	3203.9		3.15	2981.64	9.56	3188.08
	1.38	2872.84	9.97	3168.32		0.52	3021.39	8.6	3203.5		2.63	2984.82	9.71	3186.82
	1.24	2874.12	10.2	3166.24		0.35	3022.9	8.78	3201.91		3.01	2983.71	9.74	3185.66
	1.53	2873.74	10.05	3166.41		0.45	3023.36	8.76	3201.19		2.76	2985.86	9.28	3187.32
	1.1	2876.35	10.06	3165.69		0.35	3024.33	8.47	3201.87		3.02	2985.16	9.17	3186.89
	1.06	2877.42	10.1	3164.68		0.7	3023.61	8.48	3201.06		3.13	2985.51	9.32	3185.39
	1.49	2876.16	9.8	3165.62		0.44	3025.41	8.31	3201.02		2.98	2986.86	9.54	3183.65
	1.29	2877.76	9.59	3165.63		0.63	3025.32	8.35	3200.2		2.87	2988.28	9.42	3183.39
	1.19	2879.24	9.9	3163.34		0.42	3027.21	8.43	3198.95		3	2988.32	9.42	3182.89
	1.37	2878.79	9.76	3163.27		0.56	3027.19	8.63	3197.2		3.17	2988.25	9.51	3181.54
	0.92	2881.73	9.66	3162.8		0.51	3028.35	8.31	3198.15		3.09	2989.51	9.39	3181.41
	1.24	2880.99	9.76	3161.79		0.45	3029.33	8.42	3196.73		3.47	2988.36	9.37	3180.76
	1.12	2882.43	9.62	3161.9		0.8	3028.44	8.34	3196.46		3.38	2989.63	9.45	3179.44
	1.68	2880.65	9.78	3160.07		0.84	3028.99	8.17	3196.42		3.24	2991.08	9.49	3178.64
	1.82	2880.62	9.53	3160.56		0.23	3032.6	7.87	3197.27		2.92	2993.26	9.18	3179.26
	0.99	2885.31	9.58	3159.53		0.87	3030.3	7.85	3196.55		3.15	2993.08	9.38	3177.61
	0.94	2886.31	9.44	3159.49		0.83	3031.25	7.92	3195.41		3.02	2994.24	9.27	3177.38
	1.49	2884.43	9.72	3157.39		0.8	3032.12	8.14	3193.62		2.94	2995.38	9.23	3176.88
	1.27	2886.2	9.12	3159.45		0.59	3034.03	8.07	3193.19		3.38	2994.05	8.96	3177.36
	1.33	2886.57	9.27	3158.09		0.63	3034.39	7.97	3193.02		3.63	2993.66	9.05	3176.23
	1.85	2884.98	9.33	3156.87		0.64	3035.28	7.92	3192.25		3.13	2996.7	9.11	3175.05
	1.66	2886.77	9.13	3157.15		0.9	3034.64	7.67	3192.72		3.23	2996.86	9.07	3174.39
	1.4	2888.63	9.17	3156.17		0.78	3036.2	7.86	3191.46		3.31	2997.57	9.1	3173.51
	1.37	2889.69	9.08	3155.86		0.87	3036.58	7.71	3191.33		3.42	2997.91	9.03	3173.15
	1.47	2889.81	9.16	3154.87		1.25	3035.32	7.59	3191.19		2.99	3000.45	9	3172.46
	1.47	2890.69	9.03	3154.6		0.61	3039.19	7.12	3192.56		3.41	2999.42	9.04	3171.62
	1.37	2891.81	9.23	3153.11		0.86	3038.36	7.5	3189.95		3.2	3001.03	8.84	3171.57
	1.61	2891.43	8.84	3154.09		0.83	3039.59	7.31	3190.27		3.09	3002.42	8.53	3172.52
	1.86	2891.04	8.94	3152.75		0.75	3040.87	7.21	3189.8		3.19	3002.57	8.76	3170.73
	1.66	2892.7	9.06	3151.4		0.93	3040.62	7.45	3188.01		3.26	3003.2	8.69	3170.31
	1.81	2892.85	8.8	3151.95		1.08	3040.73	7.12	3188.75		3.61	3002.23	8.94	3168.17
	1.5	2894.99	8.59	3152.27		0.88	3042.2	7.08	3188.14		3.54	3003.17	8.37	3170.31
	1.31	2896.83	8.83	3150.33		1.48	3040.2	7.12	3187.44		3.68	3003.22	8.59	3168.4
	1.52	2896.52	8.88	3149.23		1.09	3042.84	7.04	3186.91		3.18	3006.51	8.48	3168.28
	1.66	2896.43	8.51	3150.34		1.01	3043.92	7.27	3185.16		3.59	3005.34	8.76	3165.86
	1.53	2898.11	8.67	3148.71		1.25	3043.59	7.08	3185.17		3.29	3007.55	8.74	3165.43
	1.8	2897.39	8.67	3148.03		1.05	3045.3	7.2	3183.97		3.39	3007.71	8.42	3166.31
	1.85	2897.91	8.71	3147.01		0.99	3046.49	6.85	3184.83		3.68	3007.02	8.45	3165.12
	1.7	2899.46	8.71	3146.31		1.25	3046.07	6.89	3183.78		3.83	3007.17	8.33	3165.12
	1.69	2900.18	8.58	3146.28		0.9	3048.36	6.8	3183.52		3.31	3010.44	8.44	3163.85
	1.52	2901.81	8.18	3147.31		1.44	3046.65	7	3181.72		3.51	3010.15	8.17	3164.29
	1.65	2901.72	8.36	3145.8		1.19	3048.67	6.98	3180.82		3.47	3011	8.46	3162.3
	1.8	2902.01	8.4	3144.78		1.07	3049.87	7.05	3179.99		3.47	3011.98	8.08	3163.4
	1.67	2903.38	8.2	3144.87		0.63	3052.71	6.8	3180.34		3.46	3012.79	8.37	3161.3
	1.9	2902.82	8.17	3144.32		1.27	3050.38	6.79	3179.71		3.94	3011.07	8.45	3159.97
	1.8	2904.35	8.22	3143.43		1.28	3051.1	6.74	3179.2		3.58	3013.59	8.23	3160.36
	1.79	2905.12	8.35	3141.99		1	3053.03	6.53	3179.51		3.49	3014.93	8.22	3159.67
	1.91	2905.15	8.14	3142.07		1.32	3052.54	6.37	3179.51		3.74	3014.5	8.11	3159.33
	2	2905.72	8.37	3140.23		1.17	3053.98	6.4	3178.4		3.77	3015.19	7.92	3159.54
	2.01	2906.28	8.34	3139.82		1.24	3054.33	6.53	3177.2		3.87	3015.24	8.12	3157.66
	1.73	2908.37	8.23	3139.48		0.95	3056.56	6.47	3176.65		3.87	3016.16	8.02	3157.56
	1.54	2909.98	7.73	3141.23		1.37	3055.3	6.64	3174.98		3.98	3016.25	7.9	3157.14
	1.8	2909.67	7.94	3139.29		1.45	3055.71	6.49	3175.15		4.07	3016.61	7.86	3156.72
	1.9	2910.09	8.01	3138.27		1.19	3057.7	6.41	3174.66		3.77	3018.81	7.89	3155.86
	1.67	2911.55	8.1	3137.29		1.35	3057.66	6.14	3175.26		3.88	3019.12	7.97	3154.57
	1.83	2911.82	8.12	3136.05		1.38	3058.38	6.47	3172.87		4.33	3017.75	7.31	3157.08
	1.79	2912.65	7.68	3137.69		1.08	3060.39	6.08	3174.1		4.3	3018.53	7.4	3155.91
	1.7	2913.75	8.01	3135.32		1.31	3060.21	6.03	3173.46		3.82	3021.57	7.79	3153.14
	2.27	2911.91	7.83	3135.2		1.28	3061.09	6.26	3171.66		3.72	3022.8	7.57	3153.58
	1.73	2915.15	7.79	3134.73		1.55	3060.41	6.11	3171.54		4.13	3021.61	7.97	3150.78
	1.44	2917.37	7.79	3133.8		1.38	3062.06	6.2	3170.26		3.62	3024.94	8.07	3149.63
	1.86	2916.2	7.79	3133.44		1.37	3062.73	6.08	3170.14		3.83	3024.66	7.9	3149.69
	1.95	2916.44	7.61	3133.36		1.62	3062.57	5.96	3170.19		4.16	3023.85	7.69	3150.07
	2.19	2916.32	7.59	3132.72		1.51	3063.69	5.92	3169.43		4.28	3023.98	7.32	3151.07
	2.17	2916.82	7.45	3132.68		1.33	3065.3	5.89	3168.66		4.18	3025.3	7.78	3147.96
	1.6	2920.44	7.41	3131.99		1.29	3066.46	5.86	3168.09		4.11	3026.41	7.64	3147.97
	1.76	2920.44	7.76	3129.62		1.29	3067.07	5.85	3167.47		4.32	3025.97	7.73	3146.72
	1.92	2920.31	7.41	3130.52		1.61	3066.36	5.72	3167.45		4.27	3026.96	7.54	3146.72
	2.07	2920.55	7.19	3130.79		1.36	3068.32	5.88	3165.59		4.15	3028.26	7.35	3147.28
	1.94	2921.7	7.16	3130.17		1.84	3066.69	5.54	3166.74		3.96	3029.97	7.4	3145.95
	1.99	2922.22	7.56	3127.52		1.45	3069.44	5.67	3165.36		4.15	3029.89	7.39	3145.16
	2.07	2922.81	7.71	3126.22		1.71	3068.66	5.7	3164.31		4.16	3030.64	7.48	3144.22
	2.18	2922.89	7.34	3126.8		1.53	3070.46	5.76	3163.4		4.14	3031.54	7.23	3144.56
	2.21	2923.6	6.85	3128.49		1.94	3069.37	5.89	3161.8		4.25	3031.73	7.5	3142.54
	2.27	2923.96	7.12	3126.65		1.83	3070.33	5.36	3163.76		4.13	3032.99	7.1	3143.65
	1.77	2927.27	7.1	3126.04		1.91	3071.11	5.33	3163.04		4.15	3033.71	6.94	3143.74
	2.08	2926.41	7.15	3124.95		1.8	3072.28	5.49	3161.55		4.31	3033.63	7.19	3141.73
	2.23	2926.51	6.79	3125.89		1.66	3073.6	5.54	3160.7		4.17	3035.1	7.04	3141.91
	2.1	2928.18	6.97	3124.33		1.52	3075.08	5.53	3159.75		4.36	3034.97	7.28	3139.81
	2.28	2927.94	6.94	3123.7		1.69	3074.95	5.15	3160.99		4.07	3036.96	7.2	3139.38
	2.33	2928.36	7.08	3122.18		1.68	3075.95	5.44	3158.73		4.37	3036.63	7.09	3139.23
	2.19	2929.8	6.82	3122.85		1.6	3076.9	5.13	3159.55		4.45	3036.95	7.25	3137.68
	1.96	2931.71	6.93	3121.58		1.8	3076.7	4.93	3159.92		4.59	3036.99	6.99	3137.95
	2.21	2931.22	6.82	3121.24		1.7	3078.12	5.22	3157.57		4.44	3038.28	6.94	3137.68
	2.06	2932.76	6.68	3121.23		1.62	3079.03	4.99	3158		4.21	3040.17	7.01	3136.42
	1.93	2934.3	6.91	3119.15		1.86	3078.78	5.11	3156.51		4.38	3040.17	6.95	3135.96
	2.19	2933.57	6.75	3119.44		2.06	3078.55	4.91	3156.69		4.35	3040.95	6.99	3135.31
	2.27	2933.94	6.89	3117.79		1.64	3081.25	5.07	3155.25		4.45	3041.58	6.58	3136.33
	2.51	2933.56	6.7	3117.9		1.76	3081.59	5.01	3154.7		4.18	3043.48	7.1	3133.16
	2.12	2936.11	7.09	3115.35		1.72	3082.59	4.99	3154.12		4.43	3042.91	6.99	3132.91
	1.93	2937.95	6.77	3116		1.75	3083.13	4.82	3154.18		4.79	3042.1	6.92	3132.47
	2.01	2938.16	6.69	3115.69		1.93	3082.95	5.15	3151.73		4.79	3042.9	6.86	3131.87
	2.39	2937.2	6.62	3115.09		1.88	3084.18	4.73	3153.07		4.46	3045.11	6.68	3131.9
	2.32	2938.33	6.47	3115.18		1.89	3084.79	4.76	3152.05		4.84	3043.98	6.91	3130.2
	2.55	2938.11	6.88	3112.48		2.03	3084.62	5.03	3150.17		4.57	3046.16	6.38	3132.23
	2.39	2939.65	6.72	3112.32		2.23	3084.49	4.58	3151.46		4.6	3046.73	7	3128.4
	2.53	2939.54	6.62	3112.32		2.14	3085.75	4.91	3148.96		4.61	3047.37	7.06	3127.4
	2.62	2939.82	6.37	3112.71		1.83	3088.06	4.75	3149.13		4.81	3047.39	7.16	3126.18
	2.53	2941.33	6.31	3112.25		1.97	3088.08	4.85	3147.94		4.76	3048.4	6.88	3126.5
	2.46	2942.11	6.19	3112.09		2.16	3088.04	4.77	3147.55		4.88	3048.6	6.9	3125.56
	2.46	2943	6.28	3110.82		1.78	3090.55	4.43	3148.48		5.13	3048.15	6.49	3127.09
	2.7	2942.63	6.36	3109.74		2.07	3089.88	4.38	3148		5	3049.53	6.63	3125.57
	2.52	2944.09	6.2	3109.65		2.11	3090.54	4.58	3146.32		4.93	3050.58	6.57	3125.02
	2.52	2944.94	6.31	3108.4		2.36	3090.07	4.51	3145.7		4.92	3051.31	6.54	3124.61
	2.32	2946.48	6.31	3107.68		2.59	3089.62	4.2	3146.53		4.98	3051.87	6.61	3123.28
	2.13	2948.27	6.31	3106.79		2.2	3092.36	4.38	3144.91		4.89	3053.02	6.42	3123.46
	2.25	2948.44	6.15	3106.82		2.24	3092.98	4.43	3143.86		5.17	3052.42	6.28	3123.47
	2.1	2949.93	5.96	3106.85		2.41	3092.8	4.36	3143.36		4.8	3054.85	6.37	3122.14
	2.7	2947.86	6.23	3104.93		2.6	3092.76	4.36	3142.72		5.14	3054.03	6.68	3120.1
	2.4	2949.99	6.1	3104.81		2.3	3094.69	4.15	3142.94		5.01	3055.39	7.03	3117.6
	2.7	2949.45	6.16	3103.53		2.49	3094.84	4.47	3140.57		5.07	3055.83	6.69	3118.55
	2.69	2950.14	5.85	3104.51		2.38	3095.9	4	3142.06		5.2	3055.91	6.45	3118.68
	2.49	2951.69	5.86	3103.62		2.64	3095.58	4.45	3139.4		5.1	3057.41	6.33	3118.71
	2.48	2952.84	5.9	3102.83		2.63	3096.34	4.21	3139.56		4.8	3059.48	6.27	3118.31
	2.59	2952.8	5.77	3102.68		2.46	3097.78	4.2	3138.99		4.95	3059.6	6.33	3117.04
	2.46	2954.38	5.83	3101.49		2.07	3100.61	4.02	3138.95		5.53	3057.61	6.57	3115.21
	2.57	2954.62	5.92	3100.33		2.27	3100.21	3.81	3139.24		5.14	3060.15	6.45	3115.09
	2.65	2955.02	5.65	3100.88		2.23	3101.28	3.89	3138.28		5.09	3061.06	6.34	3114.7
	2.71	2955.49	6.06	3098.21		2.28	3101.86	4.19	3135.72		5.27	3061.06	6.05	3115.41
	2.75	2955.79	5.83	3098.65		2.32	3102.23	3.54	3138.18		5.29	3061.68	6.32	3113.36
	2.78	2956.72	5.92	3097.22		2.44	3102.61	3.96	3135.42		5.44	3061.7	6.35	3112.5
	2.96	2956.44	5.64	3097.89		2.59	3102.49	3.89	3134.93		5.49	3062.32	6.13	3112.82
	2.42	2959.64	5.67	3096.98		2.69	3102.98	3.56	3135.89		5.13	3064.97	6.03	3112.5
	3.04	2957.76	5.32	3097.71		2.79	3103.2	4.09	3132.43		4.77	3067.24	6.17	3111.11
	2.77	2959.71	5.31	3097		2.24	3106.53	3.99	3132.24		5.2	3065.85	6.18	3110.06
	2.77	2960.4	5.7	3094.44		2.7	3105.11	3.92	3131.8		5.47	3065.49	5.82	3111.14
	3.01	2960	5.7	3093.92		2.56	3106.44	3.67	3132.24		5.37	3066.51	6	3109.82
	2.88	2961.41	5.47	3093.99		2.75	3106.41	3.73	3131.38		5.24	3068.04	6.34	3107.14
	2.85	2962.42	5.42	3093.58		3.11	3105.31	3.73	3130.39		5.39	3067.9	6.38	3106.15
	2.66	2964.04	5.66	3091.8		2.95	3106.84	3.44	3131.2		5.62	3067.61	6.39	3105.4
	2.83	2964.1	5.27	3092.79		2.86	3108.25	3.52	3130.1		5.57	3068.67	6.25	3105.1
	2.88	2964.33	5.49	3091.08		2.81	3109.27	3.93	3127		5.25	3070.81	6.14	3105.2
	3.01	2964.61	5.08	3092.09		3.07	3108.56	3.5	3128.64		5.41	3070.99	6.23	3103.94
	3.1	2965.05	5.41	3089.79		3.27	3108.5	3.61	3127.39		5.5	3071.36	5.85	3105.1
	3.05	2965.87	5.42	3089.16		3.34	3108.92	3.51	3127.06		5.7	3071.16	5.94	3103.77
	2.61	2968.86	5.3	3088.8		3.03	3110.98	3.36	3126.99		5.63	3072.29	5.72	3104.11
	3.15	2966.85	5.63	3086.62		3.16	3111.1	3.29	3126.49		5.47	3073.85	5.86	3102.66
	3.56	2965.7	5.25	3087.47		3.11	3112.16	3.34	3125.66		5.58	3074.1	5.61	3103.01
	3.27	2967.94	5.19	3087.04		2.96	3113.71	3.02	3126.13		5.85	3073.55	6.01	3100.29
	3.17	2969.12	5.35	3085.63		2.95	3114.58	3.44	3123.71		5.49	3075.89	5.75	3100.85
	3.36	2969.06	5.13	3085.72		3.06	3114.77	3.11	3124.28		5.54	3076.54	5.88	3099.51
	2.62	2973.32	5.22	3084.75		3.08	3115.22	3.45	3121.97		5.28	3078.43	5.85	3098.96
	2.9	2972.72	5.17	3084.25		3.35	3114.89	3.34	3121.79		5.69	3077.23	5.79	3098.3
	2.95	2973.49	4.89	3084.8		3.05	3116.96	2.97	3122.77		5.74	3077.63	6.1	3096.21
	3.13	2973.19	4.96	3083.78		3.21	3117.16	3.08	3121.41		5.67	3078.86	5.6	3097.68
	3.09	2974.12	5.12	3082.11		3.02	3118.79	3.15	3120.22		5.63	3079.84	5.77	3096.19
	3.45	2973.13	4.77	3083.16		3.16	3118.76	3.01	3120.1		5.73	3079.99	5.58	3096.45
	3.07	2975.79	4.95	3081.42		3.27	3119.27	3.02	3119.52		6.02	3079.66	5.65	3095.31
	3.18	2976.16	4.78	3081.63		3.32	3119.64	3.08	3118.35		5.75	3081.55	5.77	3094
	3.06	2977.21	5.05	3079.41		3.13	3121.3	2.93	3118.45		5.63	3082.74	5.79	3093.06
	3.2	2977.19	4.77	3079.92		3.37	3120.96	3.27	3115.93		5.67	3083.56	5.47	3093.75
	3.32	2977.22	4.8	3079.18		3.28	3122.09	2.97	3116.69		5.95	3082.82	5.7	3092.01
	3.18	2978.9	4.94	3077.7		3.29	3122.74	3	3115.93		5.91	3083.88	5.58	3091.93
	3.28	2979.23	4.98	3076.63		3.51	3122.57	3.24	3113.69		6.1	3083.64	5.73	3090.38
	3.44	2979.01	5.03	3075.91		3.63	3122.64	3.12	3113.81		5.76	3086.07	5.46	3090.68
	3.51	2979.55	4.89	3075.58		3.32	3124.99	2.75	3114.77		5.89	3086.32	5.56	3089.65
	3.69	2979.27	4.62	3076.15		3.16	3126.28	2.9	3113.26		5.98	3086.34	5.78	3087.85
	3.54	2980.96	4.63	3075.27		3.37	3126.11	2.66	3113.69		5.98	3087.21	5.51	3088.15
	3.54	2981.83	4.34	3076.09		3.6	3125.97	2.61	3112.98		5.79	3088.89	5.5	3087.7
	3.53	2982.36	4.58	3074.06		3.62	3126.56	2.49	3113.03		6.03	3088.73	5.54	3086.71
	3.64	2982.8	4.66	3072.87		3.42	3128.2	2.57	3111.74		6.05	3089.16	5.07	3088.3
	3.67	2983.34	4.38	3073.73		3.84	3126.93	2.37	3111.97		6.33	3088.67	5.6	3085.07
	3.41	2985.27	4.52	3072.16		3.51	3129.31	2.59	3110.16		6.05	3090.83	5.69	3083.77
	3.55	2985.55	4.71	3070.47		3.77	3128.81	2.48	3109.73		6.26	3090.62	5.26	3085.17
	3.67	2985.51	5.01	3068.21		3.42	3131.25	2.74	3107.91		6.37	3090.73	5.54	3082.96
	3.26	2988.63	4.52	3069.86		3.9	3130.02	2.38	3108.89		6.19	3092.49	5.38	3083.02
	3.89	2986	4.45	3069.41		3.96	3130.34	2.8	3106.17		6.43	3091.88	5.32	3082.43
	3.63	2988.02	4.41	3068.76		3.69	3132.37	2.39	3107.43		6.29	3093.3	5.22	3082.18
	3.83	2987.9	4.55	3067.33		3.61	3133.49	2.46	3106.15		6.15	3094.7	5.1	3082.14
	3.74	2989.12	4.58	3066.7		3.7	3133.8	2.74	3104.36		6.25	3094.96	5.37	3079.88
	3.59	2990.64	4.59	3065.74		4.01	3133.13	2.86	3102.72		6.11	3096.45	5.04	3080.75
	3.34	2992.7	4.37	3066.05		3.91	3134.14	2.41	3104.09		6.17	3097.01	5.25	3079.06
	3.56	2992.37	4.31	3065.5		3.77	3135.72	2.44	3103.41		6.3	3097.12	5.08	3079.18
	3.72	2992.35	4.16	3065.64		4.25	3134.25	2.65	3101.41		6.49	3096.95	5.32	3077.3
	3.53	2993.7	4.3	3064.33		4.28	3134.66	2.36	3102.16		6.72	3096.49	4.74	3079.33
	3.79	2993.44	4.23	3063.61		4.5	3134.47	2.31	3101.65		6.51	3098.34	5.21	3076.24
	3.65	2994.7	4.38	3062.28		4.29	3136.16	2.38	3100.41		6.58	3098.88	5.04	3076.29
	4.27	2992.65	4.37	3061.52		4.2	3137.42	2.47	3099.44		6.34	3100.78	5.14	3074.89
	3.96	2995.02	4.07	3062.17		4.22	3138.21	2.29	3099.29		6.35	3101.43	5.04	3074.77
	3.76	2996.49	4.21	3060.93		4.42	3138.04	2.82	3096.12		6.52	3101.3	4.99	3074.16
	4	2996.23	4.11	3060.39		4.46	3138.65	2.54	3096.63		6.66	3101.42	4.8	3074.39
	3.75	2998.11	4	3060.42		4.49	3138.83	2.77	3094.91		6.69	3101.97	5.18	3071.72
	3.94	2998.08	4.14	3058.62		4.61	3139.43	2.55	3095.36		6.48	3103.73	5.02	3071.68
	3.93	2998.92	4.17	3057.89		4.19	3141.98	2.15	3096.1		6.88	3102.66	4.7	3072.55
	4.14	2998.53	4.23	3056.81		4.43	3141.43	2.25	3095.06		6.51	3105.25	4.74	3071.58
	3.98	3000.07	4.28	3055.55		4.49	3142.31	2.16	3094.83		6.66	3105.36	4.85	3070.25
	3.67	3002.27	4.11	3056.06		5.03	3140.37	2.24	3093.44		6.86	3105.09	5.06	3068.49
	3.63	3003.21	4.03	3055.64		4.4	3144.18	1.95	3094.27		6.93	3105.55	4.88	3068.67
	3.89	3002.86	3.84	3055.56		4.49	3144.56	2.09	3092.67		6.59	3107.94	4.97	3067.59
	3.96	3003.24	3.61	3056.02		4.44	3145.46	2.29	3091.1		6.84	3107.39	4.68	3068.07
	3.87	3004.56	3.87	3054.06		4.69	3145	2.24	3090.5		6.79	3108.57	4.86	3066.52
	3.83	3005.33	4.03	3052.66		4.69	3145.64	2.15	3090.26		6.89	3108.86	4.89	3065.54
	4.22	3004.4	4.09	3051.41		4.61	3147.04	2.07	3090.07		7.14	3108.36	5.06	3063.99
	4.46	3003.98	3.92	3051.53		4.71	3147.16	2.03	3089.15		6.81	3110.67	5.06	3063.28
	4.26	3005.49	3.99	3050.38		4.76	3147.69	1.97	3088.89		7.18	3109.41	4.62	3064.59
	4.24	3006.67	3.85	3050.26		4.37	3150.39	1.92	3088.24		7.42	3109.21	4.77	3063.11
	4.31	3006.91	3.95	3049.19		4.93	3148.43	1.54	3089.18		7.17	3111.17	4.61	3063.15
	4.11	3008.64	3.79	3049.24		4.71	3150.21	1.94	3086.84		7.01	3112.78	4.75	3061.69
	4.03	3009.78	4.15	3046.63		5.04	3149.32	1.94	3085.89		6.93	3114.01	4.53	3062.14
	4.15	3009.81	3.92	3046.91		5.07	3149.94	2.02	3084.73		7.22	3113.3	4.74	3060.23
	4.26	3010.17	3.94	3045.96		4.75	3152.35	1.63	3085.83		7.33	3113.64	4.88	3058.81
	4.39	3010.27	3.77	3046.3		4.6	3153.75	1.84	3084.13		7.35	3114.08	4.5	3059.85
	4.46	3010.5	3.81	3045.08		5	3152.75	1.81	3083.53		7.06	3116.27	4.61	3058.63
	4.44	3011.81	3.74	3044.84		4.73	3154.65	1.77	3082.79		6.97	3117.59	4.4	3058.91
	4.58	3011.66	3.8	3043.82		4.97	3154.14	1.77	3082.21		7.27	3116.8	4.67	3056.78
	4.75	3011.62	3.78	3043.14		5.14	3154.3	1.68	3081.74		7.21	3117.94	4.53	3056.64
	4.6	3013.16	3.7	3042.83		5.31	3154.01	1.7	3080.73		7.3	3118.13	4.56	3055.86
	4.41	3014.74	3.23	3044.25		5.28	3154.99	1.65	3080.43		7.34	3118.86	4.68	3054.32
	4.48	3015.32	3.47	3042.36		5.14	3156.51	1.6	3079.86		7.47	3118.87	4.72	3053.51
	4.43	3016.17	3.51	3041.4		5.41	3155.87	1.73	3078.63		7.49	3119.63	4.85	3051.99
	4.54	3016.54	3.63	3040		5.3	3157.28	2.04	3076.24		7.52	3120.29	4.35	3053.79
	4.54	3017.21	3.72	3038.72		5.4	3157.46	1.67	3077.23		7.51	3121.04	4.79	3050.89
	4.67	3017.35	3.46	3039.32		5.23	3159.23	1.51	3077.51		7.72	3120.65	4.46	3051.6
	4.33	3019.92	3.35	3039		5.35	3159.37	2.03	3074		7.35	3123.14	4.86	3048.93
	4.69	3018.73	3.46	3037.74		5.23	3160.61	1.88	3074.19		7.42	3123.85	4.17	3051.52
	4.54	3020.23	3.47	3036.79		5.35	3161.04	1.39	3075.68		7.32	3124.98	4.45	3049.45
	4.73	3019.84	3.05	3038.3		5.53	3160.7	1.7	3073.38		7.44	3125.13	4.24	3049.82
	4.94	3019.95	3.52	3035.11		5.68	3160.81	1.57	3073.32		7.49	3125.63	4.68	3046.79
	4.66	3022	3.35	3035.32		5.55	3162.22	1.91	3070.83		7.69	3125.47	4.3	3047.96
	4.92	3021.3	3.23	3035.2		5.44	3163.51	1.67	3071.39		7.75	3125.94	4.39	3046.74
	4.84	3022.77	3.36	3033.6		5.71	3162.87	1.87	3069.5		7.57	3127.65	4.4	3045.85
	4.78	3023.67	3.52	3032.28		5.7	3163.69	1.93	3068.32		7.65	3127.77	4.18	3046.09
	4.76	3024.36	3.45	3031.82		6.27	3161.72	1.73	3068.71		7.66	3128.82	4.48	3044.08
	4.71	3025.56	3.33	3031.45		5.89	3164.37	1.26	3070.14		7.88	3128.33	4.36	3044
	4.61	3026.75	3.18	3031.42		6.04	3164.5	1.55	3068.04		8	3128.63	4.43	3042.74
	4.53	3027.98	2.75	3032.8		6.12	3164.77	1.58	3067.1		7.95	3129.57	4.18	3043.13
	4.73	3027.56	3.26	3029.79		5.69	3167.49	1.18	3068.23		7.74	3131.44	4.48	3041.24
	5.08	3026.71	2.91	3030.39		6.12	3166.26	1.63	3065.39		7.8	3131.81	4.17	3041.8
	5.27	3026.69	3.17	3028.53		5.96	3167.92	1.29	3066.24		8.16	3130.78	4.08	3041.54
	5	3028.54	3.19	3027.73		6.11	3167.91	1.3	3065.41		7.79	3133.42	3.96	3041.21
	4.89	3030.07	2.98	3027.85		6.15	3168.54	1.38	3064.2		8.06	3132.85	4.17	3039.51
	5.11	3029.56	3.13	3026.5		5.98	3170.01	1.37	3063.5		7.89	3134.47	4.1	3038.96
	4.9	3031.42	2.85	3027.01		6.21	3169.8	0.82	3065.52		7.81	3135.62	4.45	3036.65
	4.9	3032.18	2.78	3026.53		6.33	3169.87	1.04	3063.51		8.09	3134.86	3.98	3038.22
	5.06	3031.99	2.5	3027.07		6.19	3171.22	1.26	3061.89		7.96	3136.35	3.76	3038.31
	5.05	3033.01	3.09	3023.47		6.24	3172.01	1.19	3061.23		8.24	3135.77	3.71	3037.95
	5.16	3033.2	2.6	3025.13		6.26	3172.38	1.39	3059.51		8.47	3135.43	3.89	3036.35
	5.09	3034.32	2.93	3022.62		6.51	3172.09	1.19	3059.89		8.18	3137.6	4.21	3034.03
	5.02	3035.33	2.79	3022.68		6.54	3172.65	1.57	3057.19		8.3	3137.76	4.2	3033.25
	5.25	3034.91	2.8	3021.91		6.42	3174.02	1.71	3055.91		8.53	3137.34	3.96	3033.6
	4.95	3037.35	2.76	3021.12		6.65	3173.66	1.08	3058.1		8.48	3138.46	4.36	3030.88
	5.05	3037.48	2.86	3020.16		6.48	3175.24	1.01	3057.68		8.53	3138.76	3.7	3033.48
	5.36	3036.72	2.66	3020.18		6.81	3174.32	1.28	3055.75		8.37	3140.48	4.26	3029.9
	4.98	3039.37	3.16	3017.07		6.72	3175.39	1.19	3054.99		8.16	3142.24	3.92	3030.88
	5.45	3037.83	2.83	3018.04		6.92	3175.19	1.02	3055.22		8.19	3143.03	3.91	3029.96
	5.4	3038.94	2.77	3017.45		6.84	3176.4	1.36	3052.97		8.57	3141.86	3.69	3030.43
	5.45	3039.51	3.25	3014.54		6.72	3177.74	1.58	3051.14		8.53	3142.65	3.87	3028.81
	5.67	3039.07	3.15	3014		6.92	3177.5	1.23	3051.99		8.71	3142.59	3.34	3030.42
	5.61	3040.19	2.88	3014.5		6.81	3178.76	1	3052.28		8.9	3142.31	3.54	3028.88
	5.51	3041.29	2.91	3013.79		7.08	3178.4	1.42	3049.73		8.14	3146.89	3.63	3027.65
	5.61	3041.69	2.9	3012.93		6.96	3179.79	1.54	3048.23		8.56	3145.79	3.42	3027.95
	5.53	3042.78	3.01	3011.87		6.94	3180.25	1.08	3049.65		8.64	3146.08	3.51	3026.72
	6.12	3040.84	2.55	3013.22		6.91	3181.45	1.53	3046.84		9.09	3144.76	3.83	3024.34
	5.82	3043.05	2.83	3011.2		7.26	3180.45	1.29	3047.2		8.94	3146	3.94	3023.14
	5.49	3045.37	2.91	3010.04		6.98	3182.38	1.13	3047.31		8.72	3147.91	3.85	3022.64
	5.72	3044.89	2.87	3009.33		7.33	3181.75	1.31	3045.61		8.69	3148.7	3.51	3023.65
	5.94	3044.55	2.62	3009.87		7.42	3182.09	1.29	3044.74		8.96	3148.19	3.68	3022.14
	5.97	3045.35	2.93	3007.57		7.2	3183.86	0.92	3045.91		9.07	3148.67	3.46	3022.38
	6.15	3045.29	3.25	3005.38		7.45	3183.32	1.1	3044.18		8.72	3150.98	3.52	3021.38
	5.6	3048.44	3.25	3004.49		7.55	3183.47	0.78	3045.17		8.68	3151.66	3.82	3019.04
	6.06	3047.36	2.79	3005.87		7.46	3184.9	0.84	3043.96		8.71	3152.4	3.62	3019.27
	5.78	3049.33	2.69	3005.81		7.3	3186.27	1.26	3041.02		8.97	3152.02	3.64	3018.73
	6.02	3049.06	3.04	3003.34		7.43	3186.43	0.81	3042.69		8.79	3153.67	3.62	3017.76
	6.01	3049.72	2.86	3003.29		7.45	3187.23	0.72	3042.45		8.74	3154.66	3.69	3016.73
	6.07	3050.12	3.21	3000.86		7.95	3185.64	0.78	3041.3		9.15	3153.41	3.61	3016.16
	6.07	3051.21	3.09	3000.59		7.73	3187.41	0.93	3039.86		8.98	3154.99	3.81	3014.55
	6.14	3051.39	2.79	3001.6		7.44	3189.39	0.88	3039.2		8.8	3156.61	4.09	3012.47
	5.82	3053.63	2.99	2999.67		7.74	3188.83	0.9	3038.67		9.22	3155.53	3.66	3013.7
	6.04	3053.46	2.79	2999.78		7.54	3190.61	0.78	3038.11		8.97	3157.35	3.78	3012.51
	6.37	3052.33	3.15	2997.25		7.75	3190.31	1.26	3035.22		9.32	3156.43	3.77	3011.81
	6.33	3053.48	3.01	2997.3		8.09	3189.45	0.72	3036.99		9.47	3156.57	3.43	3012.62
	6.33	3054.45	2.84	2997.49		7.83	3191.3	0.85	3035.63		9.01	3159.4	3.37	3012.07
	6.19	3055.62	2.88	2996.39		7.97	3191.59	0.71	3035.65		9.53	3157.69	3.47	3011.03
	6.22	3056.28	2.8	2996.13		8.04	3192.01	1.12	3032.68		9.46	3158.64	3.25	3011.21
	6.09	3057.61	2.6	2996.42		8.22	3191.81	0.67	3034.24		9.45	3159.79	3.71	3008.35
	6.28	3057.66	2.26	2997.07		8.27	3192.44	0.77	3033.01		9.11	3162.22	3.72	3007.6
	6.3	3058.12	2.49	2995.25		8.2	3193.35	1.2	3030.28		9.83	3159.27	3.42	3008.2
	6.5	3057.93	2.69	2993.59		7.96	3195.33	0.36	3033.46		9.32	3162.51	3.44	3007.15
	6.56	3058.43	2.6	2993.51		8.27	3194.7	0.86	3030.29		9.4	3162.92	3.44	3006.53
	6.43	3059.72	3.03	2990.66		8.43	3194.68	0.72	3030.15		9.7	3162.37	2.95	3008.01
	6.37	3060.96	2.78	2990.96		8.46	3195.34	0.79	3028.83		9.78	3162.58	3.23	3006.07
	6.45	3061.18	2.67	2990.74		8.46	3196	0.7	3028.68		9.67	3163.8	3.35	3004.79
	6.04	3063.99	2.64	2989.86		8.61	3196.12	0.18	3030.6		9.84	3163.92	3.06	3005.38
	6.32	3063.35	2.21	2991.53		8.65	3196.55	0.39	3028.68		9.8	3164.69	3.29	3003.48
	6.81	3061.85	2.44	2989.52		8.44	3198.29	0.34	3028.25		9.87	3165.14	3.19	3003.01
	6.71	3063.25	2.51	2988.37		8.54	3198.74	0.58	3026.13		9.93	3165.74	3.35	3001.63
	6.3	3065.75	2.73	2986.76		8.68	3198.65	0.37	3026.35		10.07	3165.82	3.23	3001.51
	6.57	3065.16	2.3	2987.87		9.06	3197.66	0.47	3025.37		9.98	3166.86	3.12	3001.27
	6.66	3065.6	2.83	2984.67		8.81	3199.75	0.82	3022.55		10.11	3167.04	3.33	2999.52
	6.65	3066.36	2.17	2986.91		8.87	3200.1	0.62	3023.11		9.88	3168.94	3.06	2999.88
	6.45	3068.25	2.49	2984.77		9.01	3200.21	0.41	3023.3		9.97	3169.39	3.51	2997.19
	6.57	3068.31	2.35	2984.96		8.85	3201.69	0.69	3021.19		10.12	3169.34	3.27	2997.42
	6.98	3067.09	2.35	2983.69		9.1	3201.34	0.35	3022.13		10.23	3169.66	3.07	2997.71
	6.85	3068.41	2.49	2982.55		8.85	3203.18	0.52	3020.38		10.01	3171.46	2.94	2997.6
	6.81	3069.45	2.69	2980.79		9.14	3202.5	0.49	3019.97		10.25	3170.88	3.28	2995.06
	7	3069.47	2.36	2981.67		8.96	3204.31	0.62	3018.38		10.41	3170.99	3.04	2995.62
	6.64	3071.7	2.53	2980.04		9.2	3203.75	0.84	3016.47		10.06	3173.4	3.44	2992.95
	6.8	3071.89	2.69	2978.49		9.14	3205.06	0.62	3017.12		10.29	3173.06	3.41	2992.33
	6.8	3072.47	2.4	2979.13		9.17	3205.65	0.43	3017.01		10.34	3173.42	3.23	2992.52
	6.9	3072.69	2.41	2978.25		9.61	3204.06	0.27	3017.13		10.16	3175.23	3.03	2992.52
	7.01	3073.04	2.43	2977.4		9.41	3205.85	0.21	3016.7		10.25	3175.8	3.08	2991.62
	7.07	3073.44	2.38	2977.17		9.5	3206.16	0.26	3015.56		10.33	3175.9	2.84	2992
	7.23	3073.38	2.04	2977.74		9.27	3208.22	0.32	3014.67		10.42	3176.24	2.94	2990.78
	7.04	3075.14	2.49	2975		9.41	3208.29	-0.1	3015.79		10.41	3177.13	2.59	2991.9
	7.38	3074.2	2.48	2974.18		9.47	3208.64	0.48	3012.29		10.44	3177.64	3.05	2988.69
	7.53	3074.34	2.05	2975.44		9.56	3209.17	0.39	3011.92		10.62	3177.61	2.72	2989.58
	7.34	3075.82	2.38	2973.19		9.65	3209.29	0.25	3011.88		10.55	3178.73	3.12	2986.86
	7.29	3076.91	2.72	2970.6		9.8	3209.28	0.05	3012.13		10.32	3180.61	3.04	2986.6
	7.28	3078.02	2.4	2971.59		9.66	3210.92	0.51	3008.96		10.8	3179.01	2.4	2989.05
	7.32	3078.27	1.97	2972.91		9.68	3211.28	0.22	3009.65		10.82	3179.8	2.87	2985.83
	7.26	3079.26	2.06	2971.68		9.86	3211.44	-0.14	3010.76		10.87	3180.26	3.2	2983.47
	7.37	3079.53	2.13	2970.74		9.86	3211.89	-0.34	3010.79		10.86	3181.03	2.75	2984.81
	7.6	3079.25	2.18	2969.69		9.89	3212.69	0.08	3008.12		10.9	3181.57	3.06	2982.56
	7.55	3080.39	2.13	2969.15		9.91	3213.36	-0.05	3008.07		11.06	3181.52	2.78	2983.1
	7.26	3082.35	2.39	2967.04		9.98	3213.87	-0.24	3008.3		10.93	3182.88	2.91	2981.67
	7.53	3081.98	2.16	2967.3		10.05	3214.53	-0.05	3006.68		11.21	3182.5	2.87	2981.22
	7.74	3081.43	2.53	2965		10.12	3214.66	0.08	3005.22		10.94	3184.25	3.15	2979.15
	7.58	3083.06	2.36	2965.11		10.1	3215.65	0.01	3005.02		11.11	3184.44	2.92	2979.27
	7.66	3083.51	2.24	2964.82		10.34	3215.16	0.18	3003.11		11	3185.63	2.41	2981.25
	7.5	3085.05	2.23	2964.11		10.39	3215.79	0.56	3000.54		11.33	3184.92	2.8	2978.37
	7.67	3085.07	2.24	2963.07		10.17	3217.63	0.44	3000.44		11.39	3185.24	2.87	2977.46
	7.87	3084.68	2.1	2963.37		10.15	3218.37	0.15	3001.13		11.45	3185.71	3	2976.1
	7.78	3086.08	1.69	2964.28		10.28	3218.6	0.18	3000.25		11.36	3187.09	2.89	2975.76
	8.15	3085.15	2.35	2960.48		10.61	3217.78	0.09	2999.82		11.63	3186.44	2.97	2974.88
	7.69	3087.93	2.3	2959.76		10.55	3218.74	0.16	2998.79		11.15	3189.56	2.71	2975.18
	8.04	3087.1	2.36	2958.78		10.61	3219.29	0.14	2998.03		11.34	3189.5	2.78	2974.11
	7.82	3088.94	2.53	2957.36		10.87	3218.6	0.51	2995.49		11.6	3188.82	2.76	2973.45
	8.2	3087.75	2.26	2957.86		10.74	3220.1	0.51	2994.84		11.35	3190.81	2.74	2972.75
	8.15	3088.82	2.19	2957.32		10.83	3220.47	0.41	2994.41		11.46	3191.16	2.59	2972.76
	8.02	3090.14	2.18	2956.72		10.86	3220.89	0.5	2993.39		11.72	3190.52	2.75	2970.94
	7.72	3092.48	1.93	2957.01		10.76	3222.31	0.51	2992.64		11.59	3191.98	2.67	2970.65
	7.95	3091.91	2.24	2955.01		11.17	3220.97	-0.15	2994.91		11.55	3192.83	2.21	2972.2
	8.36	3090.78	2.07	2954.71		11.12	3222.18	-0.33	2995.14		11.66	3193.12	2.34	2970.78
	8.32	3091.85	2.17	2953.6		11	3223.22	-0.06	2992.86		11.24	3195.91	2.4	2969.81
	8.41	3091.89	1.42	2956.61		11	3224	-0.19	2992.96		11.45	3195.91	2.31	2969.37
	8.02	3094.75	2.35	2951.21		11.04	3224.94	0.06	2990.75		11.48	3196.13	2.69	2966.96
	8.24	3094.38	2.02	2952.24		11.09	3225.09	-0.18	2991.4		11.52	3196.51	2.53	2966.88
	8.56	3093.52	1.89	2951.94		11.3	3225.06	0.04	2989.7		11.53	3197.66	2.99	2963.97
	8.06	3096.92	1.99	2950.87		11.37	3225.4	0.09	2988.37		11.64	3197.61	2.39	2966.32
	8.29	3096.45	2.13	2949.27		11.6	3224.99	-0.09	2988.77		11.98	3196.92	2.64	2963.94
	8.42	3096.75	1.88	2949.79		11.85	3224.58	0.26	2986.07		11.97	3197.59	2.47	2964.06
	8.61	3096.34	1.77	2949.6		11.52	3226.96	-0.11	2987.18		11.76	3199.27	2.7	2962.36
	8.51	3097.85	1.72	2949.01		11.58	3227.47	-0.11	2986.45		11.87	3199.53	2.77	2961.14
	8.5	3098.59	1.72	2948.17		11.74	3227.34	0.36	2983.33		11.77	3200.78	2.56	2961.37
	8.38	3099.69	1.67	2947.7		11.66	3228.55	0.08	2983.98		11.93	3200.66	2.41	2961.27
	8.43	3100.41	1.8	2946.28		11.74	3228.93	0.12	2982.96		11.96	3201.56	2.74	2959.03
	8.62	3100.16	2.06	2944.37		11.81	3229.29	0.35	2981.12		12.24	3200.83	2.23	2960.65
	8.57	3101.09	1.74	2944.89		11.81	3230.16	0.25	2980.79		12.2	3201.93	2.37	2959.33
	8.88	3100.48	1.85	2943.93		11.77	3231.2	-0.08	2981.63		12.2	3202.47	2.54	2957.74
	8.87	3101.39	1.72	2943.78		12.05	3230.35	0.08	2980.32		12.27	3203	2.63	2956.64
	8.62	3103.37	1.83	2942.29		12.03	3231.4	0.12	2979.06		12.21	3204.03	2.57	2956.04
	8.98	3102.36	1.45	2943.5		11.96	3232.16	0.05	2978.6		12.37	3204.18	2.67	2954.98
	8.75	3104.32	1.69	2941.48		12.14	3232.29	0.28	2977.17		12.42	3204.59	2.2	2956.34
	8.77	3104.95	1.6	2941.12		12.11	3233.37	-0.22	2978.54		12.61	3204.4	2.32	2955.1
	9.1	3103.96	1.76	2939.79		12.34	3232.81	0.04	2976.56		12.59	3205.29	2.43	2953.63
	9.17	3104.48	1.74	2939.14		12.36	3233.61	-0.08	2976.4		12.62	3205.88	2.74	2951.48
	9.02	3106	1.83	2937.89		12.39	3234.08	0.01	2975		12.71	3206.34	2.06	2953.91
	9.16	3105.93	1.65	2937.84		12.39	3234.91	0.1	2973.93		12.57	3207.79	2.51	2950.93
	9.04	3107.45	1.53	2937.79		12.65	3234.44	0.62	2970.58		12.7	3207.63	2.41	2950.95
	9.11	3107.78	1.12	2938.9		12.62	3235.35	0.08	2972.54		12.75	3208.22	2.48	2949.69
	9.22	3107.96	1.39	2936.88		12.69	3235.84	-0.06	2972.45		12.54	3210.2	2.2	2950.3
	9.3	3108.36	1.58	2935.37		13.05	3234.64	-0.14	2971.98		12.74	3209.96	2.23	2949.3
	9.32	3108.94	1.87	2933.08		12.66	3237.41	-0.03	2970.76		12.9	3209.97	2.55	2946.91
	9.09	3110.94	1.51	2933.95		12.72	3237.96	-0.24	2970.95		12.9	3210.55	2.37	2947.23
	9.28	3110.69	1.56	2933.22		12.56	3239.2	-0.17	2969.91		12.73	3212.23	2.17	2947.34
	9.41	3110.92	1.5	2932.68		13.11	3237.82	-0.21	2969.4		12.9	3212.26	2.2	2946.5
	9.53	3110.86	1.6	2931.34		12.97	3238.9	-0.11	2967.99		13.03	3212.21	2.38	2944.86
	9.51	3111.88	1.69	2930		13.17	3238.86	-0.23	2967.99		12.78	3214.2	2.71	2942.57
	9.5	3112.84	1.56	2930.08		13.25	3239.17	-0.32	2967.63		13.03	3213.86	2.32	2943.67
	9.39	3114.07	1.59	2929.09		13.16	3240.32	-0.35	2967.06		13.19	3213.77	2.2	2943.32
	9.53	3114.12	1.77	2927.38		13.27	3240.69	-0.36	2966.33		13.04	3215.24	1.92	2943.94
	9.35	3115.79	1.59	2927.54		13.13	3242.05	-0.04	2963.95		13.23	3215.1	2.12	2942.29
	9.63	3115.17	1.68	2926.31		12.95	3243.7	-0.08	2963.54		13.56	3214.41	2.22	2941.12
	9.69	3115.68	1.39	2927.02		13.39	3242.12	-0.36	2963.96		13.32	3216.13	2.13	2940.77
	9.79	3115.84	1.18	2927.36		13.4	3242.86	-0.03	2961.77		13.43	3216.45	2.24	2939.4
	9.78	3116.77	1.65	2924.3		13.73	3242.18	-0.28	2962.15		13.47	3217.07	2.21	2938.82
	10.04	3116.21	1.33	2925.28		13.38	3244.53	-0.25	2961.26		13.47	3217.62	2.5	2936.54
	9.92	3117.52	1.43	2923.73		13.7	3243.79	0.03	2959.24		13.5	3218.53	2.17	2937.33
	9.45	3120.72	1.58	2922.35		13.81	3243.97	-0.09	2958.88		13.68	3218.23	1.82	2938.47
	10.12	3118.04	1.32	2922.92		13.73	3245.21	0.02	2957.47		13.74	3218.73	2.15	2935.97
	10.12	3118.95	1.49	2921.24		13.92	3244.97	-0.24	2958.07		13.48	3220.83	2.09	2935.49
	9.82	3121.07	1.3	2921.51		13.87	3245.87	-0.39	2958.13		13.52	3221.29	2.16	2934.38
	10.14	3120.4	1.5	2919.5		13.78	3247.45	-0.09	2955.91		13.67	3221.32	2.07	2934.15
	10.05	3121.47	1.41	2919.43		13.68	3248.53	-0.46	2956.79		13.8	3221.38	1.96	2933.95
	10.16	3121.81	1.75	2916.91		13.85	3248.34	-0.3	2955.39		13.79	3222.31	2.34	2931.29
	10.18	3122.47	1.37	2917.87		14.08	3248.25	-0.02	2953.14		13.8	3222.97	2.16	2931.45
	9.89	3124.36	1.79	2915.2		13.96	3249.35	-0.08	2952.64		13.9	3223.34	2.29	2930.05
	10.09	3124.23	1.46	2915.94		14.37	3248.41	-0.11	2952.3		13.76	3224.73	1.93	2931.06
	9.9	3126.04	1.2	2916.52		14.36	3248.98	-0.1	2951.39		13.75	3225.51	2.16	2929.2
	10.06	3125.89	1.27	2915.32		14.22	3250.42	-0.36	2951.86		14.12	3224.58	2.04	2928.94
	10.32	3125.58	1.47	2913.6		14.76	3248.67	-0.34	2951.09		14.09	3225.32	2.2	2927.57
	10.16	3126.98	1.2	2914.37		14.59	3249.92	-0.44	2950.67		13.88	3227.12	2.09	2927.24
	10.35	3126.66	1.19	2913.52		14.5	3251.38	-0.33	2949.46		14.09	3227.04	1.88	2927.41
	10.12	3128.77	1.36	2912.02		14.57	3251.79	0	2946.94		14.07	3228	2.03	2926.06
	10.18	3129.24	0.92	2913.33		14.87	3251.03	-0.31	2947.97		14.23	3227.64	1.94	2925.64
	10.44	3128.85	1.41	2910.25		14.63	3253.12	-0.22	2946.45		14.4	3227.65	1.73	2925.96
	10.35	3129.78	0.92	2911.96		14.6	3253.78	-0.45	2947.05		14.36	3228.57	1.95	2924.02
	10.51	3129.91	1.09	2910.13		14.66	3254.48	0.3	2942.68		14.44	3228.97	2.26	2921.93
	10.7	3129.82	1.39	2907.87		14.9	3254	-0.09	2943.56		14.27	3230.5	1.89	2922.76
	10.62	3130.77	1.13	2908.47		14.98	3254.41	0.11	2941.85		14.29	3231.43	1.91	2921.95
	10.67	3131.47	1.31	2906.68		15.01	3255.09	-0.3	2943.19		14.46	3231.31	1.99	2921.01
	10.76	3131.78	1.47	2905.32		14.87	3256.51	-0.35	2942.66		14.63	3231.1	1.92	2920.53
	11.05	3131.18	1.52	2904.34		15.2	3255.68	-0.56	2943.1		14.77	3231.27	1.89	2919.62
	11	3132.09	1.3	2904.6		15.3	3255.9	-0.28	2940.91		14.8	3231.84	1.54	2920.85
	10.89	3133.3	1.16	2904.41		15.28	3256.64	-0.34	2940.38		14.93	3232.06	1.69	2919.1
	10.95	3133.97	1.32	2902.86		15.33	3257.38	-0.29	2939.37		14.82	3233.38	1.86	2917.64
	11.29	3133.15	0.94	2904.03		15.3	3258.27	-0.4	2939.13		14.75	3234.45	2.27	2915.07
	11.05	3134.94	1.23	2901.85		15.47	3258.15	0	2936.65		14.99	3234.12	1.86	2916.15
	11.09	3135.59	1.46	2899.96		15.52	3258.66	-0.03	2935.76		15.08	3234.33	1.54	2917.02
	11.08	3136.2	1.11	2900.94		15.55	3259.2	0.07	2934.61		15.18	3234.61	1.84	2914.61
	11.01	3137.5	1.42	2898.66		15.73	3259.23	-0.06	2934.22		15.25	3235.14	1.95	2913.43
	11.32	3136.67	1.33	2898.29		15.79	3259.5	-0.13	2934.05		15.17	3236.19	1.88	2913.07
	11.36	3137.27	1.19	2898.3		15.72	3260.83	-0.47	2934.91		15.36	3236.24	1.72	2912.83
	11.11	3139.35	1.3	2897.13		15.72	3261.34	-0.17	2932.57		15.23	3237.32	1.83	2911.86
	11.12	3139.93	1.06	2897.34		15.84	3261.58	-0.21	2932.04		15.4	3237.28	1.62	2911.95
	11.57	3138.68	1.12	2896.16		16.09	3261.36	-0.11	2930.83		15.59	3237.23	1.85	2910.03
	11.39	3140.07	0.99	2896.12		16.05	3262.08	-0.22	2930.75		15.49	3238.56	1.45	2911.32
	11.46	3140.78	1.17	2894.41		16.12	3262.61	-0.52	2931.4		15.57	3238.89	1.65	2909.52
	11.57	3140.71	0.96	2894.72		16.23	3262.91	-0.47	2930.25		15.58	3239.59	1.79	2908.06
	11.67	3140.92	0.69	2895.23		16.26	3263.41	-0.18	2928.34		15.44	3241	1.61	2908.13
	11.74	3141.55	0.94	2893.34		16.31	3264.15	-0.1	2927.02		15.66	3240.69	1.63	2907.35
	11.68	3142.64	1.46	2890.34		16.16	3265.53	-0.18	2926.77		15.67	3241.45	1.8	2905.77
	11.73	3143.17	0.89	2892.08		16.33	3265.53	-0.57	2927.83		15.7	3242.15	1.53	2906.29
	11.75	3143.82	1.07	2890.51		16.33	3266.08	-0.54	2926.79		15.7	3242.74	1.68	2904.84
	11.91	3143.59	1.3	2888.62		16.58	3265.58	0.04	2923.41		15.78	3243.18	1.88	2903.13
	11.9	3144.61	0.92	2889.61		16.32	3267.92	-0.12	2923.32		15.89	3243.58	1.68	2903.38
	11.89	3145.37	0.82	2889.6		16.47	3267.68	-0.13	2922.63		15.81	3244.42	1.63	2903.07
	11.94	3145.87	1.33	2886.11		16.55	3268.2	-0.59	2924.21		15.94	3244.75	1.52	2902.59
	12	3146.46	1	2887.08		16.65	3268.37	-0.43	2922.49		16.12	3244.51	1.7	2900.77
	11.68	3148.6	0.92	2886.46		16.98	3267.6	-0.6	2922.7		15.85	3246.76	1.65	2900.23
	12.1	3147.56	0.82	2886.34		16.83	3269.16	-0.62	2922.01		16.21	3245.61	1.58	2900.04
	12.05	3148.47	0.6	2886.6		17.13	3268.36	-0.38	2919.89		16.1	3247.03	1.67	2898.88
	12.04	3149.24	0.87	2884.51		17.14	3269.18	-0.26	2918.72		16.43	3246.29	1.55	2898.88
	12.06	3149.8	1.04	2882.92		17.22	3269.47	-0.06	2917		16.28	3247.64	1.44	2898.43
	12.2	3149.78	1.15	2881.67		17.09	3270.95	-0.39	2917.84		16.3	3248.28	1.12	2899.09
	12.19	3150.76	0.69	2883.16		17.5	3269.68	-0.41	2917.06		16.52	3248.12	1.82	2894.95
	12.15	3151.54	0.76	2881.96		17.12	3272.23	-0.11	2914.97		16.53	3248.72	1.39	2896.34
	12.34	3151.47	1.01	2880.05		17.26	3272.51	-0.59	2916.58		16.72	3248.69	1.63	2894.54
	12.51	3151.58	1.04	2879.33		17.41	3272.38	-0.65	2915.77		16.66	3249.51	1.45	2894.73
	12.32	3153.19	0.71	2880.08		17.56	3272.44	-0.62	2915.12		16.51	3251.2	1.74	2892.4
	12.28	3154.1	0.92	2878.19		17.46	3273.85	-0.77	2915.24		16.77	3250.69	1.21	2894.11
	12.35	3154.4	1.12	2876.58		17.62	3273.64	-0.31	2912.01		16.93	3250.64	1.71	2891.05
	12.59	3154.2	0.94	2876.63		17.66	3274.37	-0.08	2910.33		17.08	3250.82	1.35	2891.98
	12.61	3154.77	0.64	2877.37		17.83	3274.25	-0.35	2910.64		17.06	3251.46	1.43	2890.95
	12.81	3154.49	0.78	2875.85		17.81	3275.01	-0.53	2910.94		16.98	3252.71	1.7	2888.75
	12.59	3156.55	0.89	2874.63		17.75	3276.29	-0.37	2909.34		16.86	3254.03	1.5	2889.13
	12.96	3155.48	0.79	2874.48		18	3275.65	-0.31	2908.33		17.14	3253.33	1.43	2888.4
	12.52	3158.43	0.78	2873.7		18.18	3275.7	-0.31	2907.58		17.2	3253.97	1.57	2886.99
	12.77	3157.84	0.7	2873.39		17.8	3278.18	-0.56	2907.89		17.23	3254.41	1.27	2887.76
	12.85	3158.33	0.97	2871.29		18.06	3277.53	-0.39	2906.44		17.22	3255.32	1.2	2887.34
	12.98	3158.29	0.9	2870.73		18.24	3277.73	-0.67	2907.02		17.38	3255.47	1.45	2885.29
	12.9	3159.5	0.6	2871.68		18.16	3278.88	-0.42	2904.96		17.33	3256.25	1.51	2884.33
	12.83	3160.68	0.74	2869.87		18.37	3278.59	-0.64	2905.43		17.4	3256.81	1.18	2885.18
	13.03	3160.48	0.87	2868.7		18.47	3278.7	-0.42	2903.44		17.21	3258.55	1.04	2885.16
	13.12	3160.74	0.95	2867.39		18.51	3279.31	-0.4	2902.73		17.33	3258.71	1.56	2881.79
	12.97	3162.35	0.27	2869.91		18.7	3279.2	-0.4	2901.94		17.6	3258.1	1.22	2882.84
	13.16	3162	0.65	2867.52		18.49	3280.78	-0.49	2901.52		17.61	3258.7	1.48	2880.66
	13.15	3163.01	0.47	2867.45		18.75	3280.52	-0.66	2901.79		17.57	3259.93	1.69	2878.83
	13.26	3163.21	0.53	2866.48		18.81	3280.98	-0.5	2899.96		17.91	3258.75	1.45	2879.31
	13.29	3163.7	0.74	2864.69		18.62	3282.55	-0.36	2898.66		17.7	3260.69	1.01	2880.57
	13.48	3163.66	0.65	2864.28		18.71	3283.1	-0.66	2899.44		17.66	3261.56	1.38	2878.12
	13.38	3164.8	0.43	2864.7		18.86	3282.96	-0.72	2898.81		18.11	3260.12	1.7	2875.76
	13.22	3166.35	0.43	2863.8		19.11	3282.62	-0.79	2898.43		18.06	3261.21	1.16	2877.67
	13.43	3166.14	0.62	2862.28		19.09	3283.29	-0.37	2895.51		18.05	3261.9	1.2	2876.71
	13.73	3165.28	1.09	2859.36		18.91	3285.2	-0.62	2896.16		18.23	3261.94	1.11	2876.36
	13.7	3166.39	0.67	2860.5		19.12	3284.92	-0.3	2893.98		18.19	3262.95	1.61	2873.28
	13.71	3167.02	0.42	2861.1		19.26	3284.92	-0.51	2894.02		18.35	3262.7	1.6	2872.43
	13.64	3168.27	0.76	2858.6		19.46	3284.66	-0.5	2893.16		18.3	3263.82	1.09	2874.23
	13.84	3168.04	1.05	2856.42		19.4	3285.78	0.02	2889.87		18.44	3264.01	1.13	2873.39
	13.79	3168.97	0.64	2857.43		19.37	3286.59	-0.76	2893.07		18.33	3265.3	1.26	2871.76
	13.86	3169.37	0.64	2856.69		19.54	3286.71	-0.65	2891.66		18.49	3265.18	1.06	2872.09
	13.63	3171.23	0.41	2857.3		19.72	3286.55	-0.38	2889.47		18.41	3266.34	1.01	2871.74
	13.85	3170.88	0.79	2854.67		19.6	3287.94	-0.71	2890.39		18.37	3267.5	1.18	2869.98
	14.06	3170.83	0.53	2855.22		19.65	3288.41	-0.64	2889.14		18.55	3267.15	1.1	2869.57
	14.05	3171.36	0.41	2854.93		19.74	3288.5	-0.8	2889.44		18.71	3267.13	1.41	2867.25
	14.13	3172.01	0.31	2854.51		19.99	3288.33	-0.78	2888.51		18.92	3267.02	1.37	2866.76
	14.46	3170.92	0.82	2851.49		20.01	3288.78	-0.22	2885.04		18.97	3267.51	1.17	2866.99
	14.29	3172.63	0.61	2851.7		20.11	3289.19	-0.56	2886.04		18.78	3269.23	0.77	2868.11
	14.34	3173.14	0.42	2851.78		20.24	3289.37	-0.54	2884.97		18.82	3269.72	0.93	2866.69
	14.4	3173.53	0.77	2849.36		20.07	3290.85	-0.77	2885.39		18.95	3269.9	1.26	2864.14
	14.29	3174.91	0.72	2848.67		20.4	3290.15	-0.7	2884.21		19.09	3269.96	0.9	2865.32
	14.29	3175.5	0.13	2851.01		20.32	3291.24	-0.68	2883.32		18.99	3271.1	1.44	2861.84
	14.55	3175.34	0.58	2847.95		20.43	3291.51	-0.97	2884.08		19.16	3271.15	1.34	2861.56
	14.65	3175.59	0.55	2847.59		20.39	3292.38	-0.5	2881.02		19.31	3271.15	1.25	2861.3
	14.72	3175.74	0.93	2844.75		20.44	3293.03	-0.29	2879.43		19.23	3272.32	1.15	2860.93
	14.33	3178.49	0.52	2845.96		20.49	3293.64	-0.16	2878.01		19.29	3272.78	0.9	2861.43
	14.5	3178.44	0.71	2844.41		20.66	3293.36	-0.29	2877.81		19.17	3274.2	0.79	2861.05
	14.88	3177.43	0.52	2844.51		20.57	3294.74	-0.53	2878.35		19.4	3273.95	1.22	2858.42
	14.8	3178.68	0.25	2845.03		20.63	3295.13	-0.24	2875.91		19.32	3274.82	1.08	2858.36
	14.86	3179.01	0.61	2842.52		20.87	3294.69	-0.76	2877.66		19.77	3273.46	0.84	2858.54
	15.1	3178.87	0.48	2842.49		21.02	3294.75	-0.54	2875.91		19.55	3275.43	0.82	2858.04
	14.69	3181.34	0.39	2842.24		21.07	3295.08	-0.8	2876.36		20.03	3273.82	1.22	2855.32
	14.79	3181.76	0.42	2841.13		21.14	3295.58	-0.77	2875.67		19.89	3275.29	1.13	2855.09
	15.08	3181.02	0.41	2840.73		21.2	3296.17	-0.55	2873.63		19.68	3276.91	1.31	2853.36
	14.92	3182.54	0.43	2839.52		21.22	3296.96	-0.55	2873.03		19.87	3276.86	0.78	2855.29
	14.97	3183.13	0.3	2839.35		21.15	3298.04	-0.21	2870.35		20.1	3276.56	0.91	2853.86
	15.1	3183.14	0.66	2837.09		21.22	3298.38	-0.46	2870.86		20.11	3277.24	1.07	2852.26
	14.96	3184.6	0.46	2836.98		21.38	3298.6	-0.41	2870.02		20.12	3278.03	1.55	2849.17
	15.18	3184.27	0.13	2837.88		21.39	3299.06	-0.33	2868.7		20.24	3278.19	1.02	2850.91
	15.3	3184.31	0.48	2835.45		21.42	3299.8	-0.29	2867.76		20.23	3279.03	0.76	2851.27
	15.16	3185.94	0.05	2836.81		21.59	3299.66	-0.28	2867.04		20.41	3278.91	1.11	2849.02
	15.64	3184.31	0.52	2833.89		21.64	3300.08	-0.51	2867.3		20.48	3279.3	0.9	2849.29
	15.41	3186.21	0.75	2831.85		21.81	3299.91	-0.61	2867.08		20.53	3279.75	0.79	2848.92
	15.41	3187.13	0.45	2832.51		22	3299.91	-0.57	2866.06		20.37	3281.17	0.99	2847.42
	15.52	3187.18	0.5	2831.62		21.91	3301.15	-0.54	2865.33		20.62	3280.88	1.19	2845.52
	15.56	3187.86	0.69	2829.82		21.92	3301.87	-0.3	2863.35		20.56	3282.03	1.11	2845.17
	15.37	3189.54	0.72	2829.07		22.05	3301.83	-0.5	2863.49		20.91	3281.05	1.05	2844.72
	15.75	3188.31	0.76	2827.9		22.14	3302.36	-0.13	2861.07		20.91	3281.77	0.91	2844.58
	15.77	3189.15	0.34	2829.29		22.21	3302.78	-0.92	2863.79		20.97	3282.27	0.83	2844.26
	15.79	3189.77	0.53	2827.64		22.18	3303.52	-0.63	2861.94		21	3282.81	1.12	2842.01
	16.07	3189.29	0.23	2828.29		22.41	3303.36	-0.61	2861.05		21.19	3282.6	1.04	2841.74
	15.83	3190.9	0.35	2827.06		22.4	3304.09	-0.45	2859.37		21.29	3282.95	0.96	2841.32
	15.93	3191.33	0.34	2826.33		22.49	3304.5	-0.62	2859.7		21.24	3284.03	0.64	2842.09
	16.04	3191.62	0.45	2824.92		22.58	3304.8	-0.66	2858.8		21.28	3284.36	0.9	2840.07
	16.19	3191.55	0.48	2824		22.58	3305.42	-0.7	2858.45		21.37	3284.84	1.25	2837.62
	16.12	3192.78	0.59	2822.88		22.49	3306.9	-0.38	2856.06		21.38	3285.58	1.33	2836.63
	16.15	3193.36	0.62	2821.91		22.8	3305.97	-0.62	2856.55		21.74	3284.68	1.02	2837.24
	16.3	3193.46	0.19	2823.03		22.8	3306.79	-0.56	2855.59		21.69	3285.68	0.83	2837.44
	16.26	3194.38	0.73	2819.83		23.01	3306.63	-0.56	2854.61		21.6	3286.74	0.98	2835.93
	16.37	3194.6	0.66	2819.38		23.09	3306.83	-0.5	2853.78		21.65	3287.47	0.97	2835.07
	16.59	3194.26	0.29	2820.35		23.02	3308.07	-0.59	2853.3		21.8	3287.36	0.94	2834.48
	16.41	3195.97	0.43	2819.03		23.17	3308.05	-0.33	2851.4		21.54	3289.6	0.6	2835.34
	16.35	3197.07	0.09	2819.71		23.06	3309.31	-0.08	2849.49		21.76	3289.31	0.73	2834.03
	16.47	3197.27	0.32	2818		23.22	3309.28	-0.44	2850.63		21.85	3289.31	1.11	2831.57
	16.57	3197.21	0.3	2817.29		23.21	3310.27	-0.7	2851.11		22.16	3288.55	0.99	2831.12
	16.56	3198.21	0.52	2815.52		23.48	3309.65	-0.23	2847.98		22.2	3289.22	0.75	2831.72
	16.48	3199.32	0.01	2817.16		23.65	3309.48	-0.48	2848.26		22.15	3290.2	0.99	2829.8
	16.53	3200	0.22	2815.4		23.55	3310.68	-0.4	2847.3		22.07	3291.68	0.94	2829.18
	17.02	3198.32	0.36	2814.14		23.66	3310.87	-0.96	2849.07		22.14	3291.67	0.88	2828.86
	16.77	3200.18	0.45	2812.8		23.89	3310.73	-0.51	2846.48		22.33	3291.82	0.92	2827.77
	16.87	3200.78	0.03	2814.14		23.94	3311.21	-0.35	2844.69		22.23	3292.77	0.9	2827.04
	17	3200.53	0.22	2812.51		23.81	3312.52	-0.42	2844.21		22.49	3292.41	0.87	2826.65
	16.96	3201.73	0.2	2811.78		23.99	3312.45	-0.51	2844.07		22.65	3292.55	1.28	2823.89
	17.13	3201.69	0.32	2810.4		23.9	3313.63	-0.5	2843.11		22.52	3293.77	0.73	2825.72
	17.01	3203.07	0.61	2808.13		23.91	3314.42	-0.76	2843.65		22.67	3293.97	0.61	2825.5
	17.23	3202.69	-0.06	2810.7		24.01	3314.58	-0.43	2841.23		22.61	3294.94	1	2822.97
	17.28	3202.97	0.24	2808.47		24.11	3314.98	-0.48	2840.78		22.77	3294.81	0.85	2822.86
	17.36	3203.55	0.26	2807.47		24.22	3315.29	-0.37	2839.62		22.79	3295.52	1.01	2821.34
	17.36	3204.35	0.14	2807.46		24.2	3315.97	-0.37	2838.68		23.07	3294.95	0.57	2822.81
	17.46	3204.54	0.1	2806.98		24.45	3315.48	-0.37	2837.93		22.96	3296.4	0.81	2820.77
	17.58	3204.77	-0.01	2806.76		24.54	3315.9	-0.44	2837.45		23.18	3295.86	0.94	2819.44
	17.33	3206.69	0.18	2805.19		24.6	3316.19	-0.6	2837.54		23.17	3296.7	0.83	2819.12
	17.51	3206.64	0.22	2804.03		24.7	3316.77	-0.9	2838.34		23.44	3296.3	0.65	2819.29
	17.7	3206.44	0.32	2802.63		24.86	3316.65	-0.4	2834.82		23.29	3297.73	1.07	2816.53
	17.82	3206.59	0.37	2801.67		24.88	3317.19	-0.76	2836.18		23.28	3298.47	1.14	2815.35
	17.55	3208.79	0.07	2802.37		24.94	3317.9	-0.2	2832.57		23.45	3298.53	1.05	2815.05
	17.56	3209.42	0.14	2801.52		25	3318.19	-0.65	2834.16		23.42	3299.27	0.99	2814.5
	17.72	3209.45	0.04	2800.98		25.01	3318.98	-0.55	2832.71		23.51	3299.79	0.72	2815.06
	17.72	3210.29	0.13	2799.93		25.04	3319.56	-0.52	2831.92		23.56	3300.28	0.43	2815.76
	17.76	3210.79	-0.03	2799.88		25.14	3319.8	-0.63	2831.75		23.73	3300.23	0.51	2814.65
	18.03	3210.33	0.41	2797.12		25.39	3319.51	-0.65	2830.95		23.92	3300.08	0.85	2812.16
	17.92	3211.47	0.02	2798.29		25.32	3320.51	-0.98	2831.77		24.08	3300.01	0.85	2811.57
	17.98	3212.15	0	2797.45		25.34	3321.14	-0.57	2829.15		23.99	3301.02	0.5	2812.38
	18.23	3211.46	0.47	2794.46		25.67	3320.33	-0.64	2828.55		23.89	3302.32	0.58	2811.3
	18.03	3213.36	0.32	2794.39		25.63	3321.12	-0.9	2829.22		23.93	3302.97	0.49	2810.81
	18.2	3213.3	0.43	2793		25.44	3323.06	-0.42	2826.11		24.06	3303.15	0.76	2808.84
	18.27	3213.51	0.53	2791.97		25.62	3322.83	-0.52	2825.74		24.05	3303.86	0.41	2809.75
	18.11	3215.28	0.62	2790.68		25.86	3322.59	-0.45	2824.71		24.36	3303.4	0.74	2807.34
	18.39	3214.6	0.1	2792.45		25.81	3323.48	-0.57	2824.54		24.16	3305.03	0.51	2807.76
	18.34	3215.42	0.46	2790		25.93	3323.96	-0.7	2824.38		24.28	3305.11	0.48	2807.1
	18.36	3216.3	0.33	2789.8		25.94	3324.62	-1.01	2825.04		24.26	3306.03	0.95	2804.01
	18.54	3216.27	0.1	2790.04		25.94	3324.86	-0.9	2823.69		24.58	3305.3	0.86	2803.79
	18.56	3216.88	0.1	2789.42		26.04	3325.4	-0.79	2822.5		24.53	3306.33	0.66	2803.93
	18.61	3217.28	0.23	2788.23		26.02	3326.41	-0.73	2821.38		24.68	3306.2	0.42	2804.44
	18.42	3218.93	0.09	2787.95		26.52	3324.58	-0.41	2819.26		24.65	3307.12	0.46	2803.35
	18.61	3219	0.46	2785.37		26.34	3326.18	-0.7	2819.95		24.81	3307.17	0.72	2801.44
	18.5	3220.05	0.18	2786.15		26.58	3325.98	-0.52	2818.26		24.92	3307.25	0.67	2800.85
	18.6	3220.4	0.4	2784.14		26.5	3327.09	-0.72	2818.3		25.01	3307.85	0.77	2799.71
	18.75	3220.42	0.31	2783.9		26.78	3326.31	-0.69	2817.46		24.96	3308.7	0.42	2800.78
	18.94	3220.2	0.16	2783.76		26.76	3327.15	-0.89	2817.71		24.93	3309.57	0.53	2799.21
	18.91	3221.26	0.03	2783.69		26.75	3328.12	-0.82	2816.37		25	3310.12	0.78	2797.31
	18.88	3222.12	0.23	2782.06		27.01	3327.44	-0.93	2816.41		25.08	3310.38	0.58	2797.55
	18.75	3223.63	0.25	2780.9		26.71	3329.79	-0.86	2815.3		25.23	3310.48	0.58	2796.86
	19.08	3222.71	0.11	2781		26.71	3330.49	-0.85	2814.36		25.24	3311.08	0.53	2796.44
	19.39	3221.97	0.36	2778.98		26.76	3330.93	-0.7	2813		25.51	3310.63	0.79	2794.15
	19.3	3223.16	0.13	2779.19		26.89	3331.25	-0.64	2811.88		25.47	3311.67	0.66	2794.12
	19.47	3222.95	0.12	2778.76		26.83	3332.26	-0.69	2811.39		25.27	3313.38	0.3	2795.11
	19.33	3224.46	0.25	2777.46		27.04	3332.17	-0.64	2810.56		25.72	3311.94	0.4	2793.9
	19.41	3224.87	0.34	2776.14		27.08	3332.51	-0.69	2809.84		25.73	3312.61	0.36	2793.39
	19.31	3226.14	-0.02	2776.86		27.25	3332.42	-0.13	2806.55		25.7	3313.55	0.44	2792.07
	19.38	3226.59	0.12	2775.5		27.44	3332.4	-0.94	2809.36		25.82	3313.64	0.22	2792.42
	19.42	3227.16	0.23	2774.27		27.49	3332.72	-1.14	2809.76		25.78	3314.66	0.25	2791.52
	19.25	3228.61	0.48	2772.39		27.66	3333.01	-0.63	2806.44		26.13	3313.63	0.67	2788.76
	19.52	3228.05	0.51	2771.58		27.53	3334.19	-0.78	2806.34		26.25	3313.91	0.81	2787.42
	19.71	3227.94	0.09	2772.7		27.61	3334.54	-0.56	2804.82		26.17	3314.94	0.58	2787.71
	19.82	3228.07	0.32	2770.8		27.81	3334.3	-0.56	2803.85		26.1	3316.15	0.77	2786.27
	19.77	3229.12	0.4	2769.83		27.83	3335.02	-0.66	2803.66		26.29	3315.88	0.73	2785.46
	19.93	3229.17	0.45	2768.64		27.83	3335.86	-0.49	2802.15		26.22	3317.2	0.57	2785.55
	20.17	3228.8	0.23	2769.25		28.03	3335.46	-0.44	2801.01		26.32	3317.4	0.66	2784.32
	20.02	3230.19	0.38	2767.65		28.17	3335.52	-0.8	2801.97		26.13	3319.2	0.69	2783.25
	19.94	3231.57	0.52	2766.1		28.32	3335.58	-0.57	2800.19		26.4	3318.55	0.58	2783.2
	20.44	3229.72	0.09	2767.44		28.24	3336.81	-0.71	2799.95		26.68	3317.94	0.47	2782.91
	20.35	3230.99	-0.15	2767.63		28.32	3337.38	-0.54	2798.48		26.73	3318.57	1.05	2779.46
	20.12	3233	0.55	2763.82		28.25	3338.22	-0.61	2798.03		26.76	3319.1	0.75	2780.01
	20.24	3233.08	0.24	2764.53		28.33	3338.76	-0.71	2797.92		26.82	3319.6	0.5	2780.5
	20.49	3232.62	-0.08	2765.19		28.53	3338.6	-0.87	2797.85		26.89	3320.09	0.58	2779.76
	20.35	3234.05	0.77	2760.57		28.59	3338.87	-0.47	2795.06		26.8	3321.27	0.58	2778.72
	20.27	3235.34	0.19	2762.27		28.64	3339.62	-0.55	2794.74		26.99	3320.86	0.18	2779.91
	20.48	3234.88	-0.35	2764.19		28.77	3339.56	-0.92	2795.7		26.86	3322.31	0.75	2776.43
	20.54	3235.43	-0.22	2762.82		28.81	3340.23	-0.78	2794.3		27.03	3322.3	0.35	2777.52
	20.64	3235.95	-0.13	2761.56		28.9	3340.63	-0.73	2793.4		27.35	3321.55	0.38	2776.83
	20.72	3235.89	0.08	2760.01		28.92	3341.11	-0.46	2791.33		27.27	3322.64	0.42	2775.66
	20.85	3236.12	0.3	2758.26		29.08	3341.31	-0.45	2790.59		27.52	3322.3	0.93	2772.48
	20.55	3238.55	0.21	2757.91		29.29	3340.95	-0.74	2791.01		27.46	3323.28	0.48	2774.06
	20.72	3238.27	0.18	2757.07		29.31	3341.58	-0.43	2788.95		27.44	3324.16	0.58	2772.7
	20.88	3238.51	0.02	2757.12		29.24	3342.86	-0.77	2789.63		27.58	3324.28	0.63	2771.78
	20.73	3239.73	-0.01	2756.7		29.35	3342.92	-0.49	2787.61		27.67	3324.46	0.48	2771.93
	20.8	3240.36	0.2	2754.75		29.54	3342.88	-0.61	2787.57		27.63	3325.5	0.87	2769.08
	21.07	3239.72	-0.31	2756.53		29.44	3343.99	-0.49	2786.03		27.73	3325.88	0.79	2768.59
	21.21	3239.83	0.21	2753.33		29.47	3344.55	-1.06	2788.18		27.81	3326.3	0.27	2770.41
	21.3	3240.17	-0.16	2754.12		29.62	3344.7	-1.07	2787.14		27.79	3327.12	0.32	2769.53
	21.38	3240.37	0.28	2751.4		29.63	3345.4	-0.62	2784.42		28.04	3326.54	0.1	2769.49
	21.75	3239.64	-0.11	2752.47		29.81	3345.4	-1.02	2785.67		28.08	3327.23	0.09	2768.88
	21.67	3240.53	-0.16	2751.88		30.01	3345	-1.14	2785.41		28.15	3327.55	0.59	2765.97
	21.67	3241.46	-0.24	2751.47		29.91	3346.59	-0.62	2782.11		28.02	3329.03	0.39	2765.89
	21.54	3242.92	-0.38	2751.47		29.8	3347.82	-0.73	2781.82		28.24	3328.88	0.13	2766.5
	21.72	3242.59	0.27	2747.78		30.1	3347	-0.72	2780.99		28.2	3329.65	0.1	2765.8
	21.54	3244.11	0.36	2746.22		30.32	3346.78	-0.66	2780.17		28.41	3329.41	0.52	2763.08
	22.03	3242.82	-0.09	2747.95		30.22	3347.84	-0.72	2779.47		28.53	3329.62	0.4	2763.02
	22.05	3243.4	0.33	2744.93		30.39	3347.79	-0.36	2777.29		28.48	3330.64	0.1	2763.55
	21.89	3244.91	0.01	2745.83		30.46	3348.21	-0.91	2779.1		28.32	3332.2	0.32	2762.01
	22	3245.12	0	2745.24		30.44	3349.11	-0.8	2777.68		28.68	3331.09	0.29	2761.26
	21.85	3246.78	0.12	2743.81		30.63	3348.95	-0.73	2776.75		28.64	3332.37	0.35	2760.1
	21.83	3247.45	0.1	2743.13		30.57	3349.96	-1.09	2777.37		28.94	3331.25	0.35	2759.37
	22.15	3246.72	-0.01	2742.65		30.71	3350.15	-0.95	2776.32		29.03	3331.65	0.36	2758.37
	22.18	3247.49	0.14	2741.32		30.52	3352.02	-0.72	2774.23		28.94	3333.1	0.8	2755.73
	22.14	3248.19	-0.18	2742.27		30.91	3350.75	-1.23	2775.92		29.04	3333.14	-0.26	2759.94
	22.24	3248.56	0.09	2740.1		30.81	3352.18	-1	2774.07		29.03	3334.16	0.32	2756.52
	22.2	3249.59	0.11	2739.33		30.98	3351.74	-0.83	2772.5		29.34	3333.31	0.44	2755.2
	22	3251.26	0.33	2737.33		31.01	3352.33	-0.81	2771.92		29.44	3333.58	0.1	2755.84
	22.22	3250.99	0.32	2736.56		31.26	3352.13	-0.82	2770.96		29.25	3335.28	0.87	2751.45
	22.4	3250.71	0.21	2736.51		31.01	3354.06	-0.21	2767.3		29.53	3334.67	0.37	2753.14
	22.65	3250.45	0.16	2735.84		31.12	3354.36	-0.35	2767.21		29.61	3335.03	0.52	2751.74
	22.67	3251.05	-0.25	2737.18		31.31	3354.07	-0.82	2768.68		29.66	3335.71	0.16	2752.86
	22.45	3252.82	-0.45	2737.39		31.36	3354.62	-0.77	2767.68		29.73	3335.93	0.3	2751.1
	22.65	3252.8	0.24	2733.47		31.38	3355.16	-0.36	2764.83		29.67	3337.22	0.03	2751.58
	22.81	3252.65	0.16	2732.91		31.23	3356.56	-0.65	2765.54		29.87	3336.95	0.47	2748.76
	22.65	3254.26	-0.31	2734.34		31.4	3356.62	-0.86	2765.87		30.08	3336.47	0.38	2748.52
	22.86	3254.03	-0.14	2732.95		31.3	3357.72	-0.49	2763.15		29.95	3338.03	0.53	2747.23
	22.98	3254.23	0.06	2731.1		31.73	3356.35	-1.02	2765.32		30.14	3337.91	0.42	2746.91
	22.97	3255.04	-0.24	2731.84		31.74	3357.42	-0.57	2762.07		30.28	3337.92	0.56	2745.59
	23.08	3255.07	0.04	2729.84		31.77	3357.83	-0.66	2761.77		30.37	3338.2	0.49	2745.05
	23.09	3255.95	-0.14	2729.79		31.8	3358.51	-0.49	2760.16		30.28	3339.56	0.06	2746.29
	23.13	3256.63	0.08	2727.94		31.99	3358.18	-0.76	2760.89		30.31	3340.11	0.14	2745.06
	23.18	3256.99	0.09	2727.11		32.12	3358.46	-0.8	2760.27		30.56	3339.64	0.64	2742.02
	23.19	3257.77	0.19	2725.93		32.24	3358.67	-1.07	2760.7		30.47	3340.82	0.42	2742.27
	23.21	3258.32	-0.08	2726.45		32.18	3359.77	-0.64	2757.88		30.56	3341.12	0.24	2742.21
	23.33	3258.64	0.01	2725.19		32.15	3360.92	-0.89	2758.33		30.69	3341.16	0.04	2742.56
	23.35	3259.39	0.18	2723.79		32.2	3361.07	-0.63	2756.37		30.68	3341.9	0.5	2739.6
	23.4	3259.69	-0.1	2724.32		32.36	3361.12	-0.7	2755.93		30.91	3341.68	0.31	2739.69
	23.6	3259.75	0.38	2721.03		32.46	3361.54	-0.84	2755.94		30.79	3343.16	0.47	2738.2
	23.67	3259.78	0.11	2721.8		32.57	3361.51	-0.94	2755.57		30.94	3343.05	-0.12	2740.27
	23.66	3260.66	-0.05	2721.8		32.48	3362.89	-0.68	2753.53		31.06	3343.47	0	2738.82
	23.42	3262.67	0.17	2720.1		32.44	3363.87	-0.73	2753.01		31.2	3343.32	0.45	2736.15
	23.63	3262.33	-0.34	2721.65		32.91	3362.24	-0.79	2752.51		31.07	3344.65	0.2	2736.48
	23.84	3262.16	0.2	2718.34		32.73	3364.09	-0.9	2752.24		31.3	3344.4	0.44	2734.54
	23.79	3263.07	0.16	2717.89		32.65	3365.06	0.06	2746.79		31.41	3344.46	0.58	2733.02
	23.79	3264.04	0	2717.58		32.88	3364.83	-0.31	2748.17		31.43	3345.4	-0.01	2735.12
	23.76	3264.75	0.37	2715.25		32.8	3365.95	-0.31	2748.17		31.37	3346.52	0.18	2733.6
	23.7	3265.91	-0.05	2716.46		32.94	3365.88				31.45	3346.84	0.06	2733.28
	24	3265.33	-0.08	2715.83		33.11	3365.95				31.56	3347.28	0.35	2731.2
	24.11	3265.35	-0.07	2714.96		33.15	3366.41				31.59	3347.69	0.4	2730.19
	24.2	3265.78	0.18	2712.9		33.07	3367.72				31.72	3347.73	0.31	2729.84
	24.02	3267.31	-0.17	2714.04		33.41	3366.59				31.89	3347.63	0.29	2729.21
	24.31	3266.75	0.21	2711.24		33.45	3367.06				32.13	3347.29	0.44	2727.61
	24.37	3267.28	0.19	2710.63		33.35	3368.62				32.09	3348.21	0.26	2727.91
	24.29	3268.34	0.01	2710.93		33.68	3367.63				32.14	3348.68	0.22	2727.22
	24.36	3268.81	0.19	2709.16		33.65	3368.51				32.14	3349.7	0.34	2725.82
	24.4	3269.27	-0.08	2709.75		33.65	3369.48				32.15	3350.21	0.34	2725.82
	24.7	3268.52	-0.02	2708.69		33.85	3369.1				32.19	3350.94
	24.52	3270.15	0.06	2707.56		34	3369.21				32.27	3351.16
	24.65	3270.35	0.35	2705.38		34.13	3369.33				32.21	3352.19
	24.71	3270.92	0.18	2705.37		34.27	3369.32				32.37	3352.3
	24.83	3270.94	0.14	2705.11		34.41	3369.31				32.39	3352.76
	24.77	3272.08	0.21	2703.73		34.21	3371.37				32.51	3353.01
	24.72	3273.18	0.36	2702.25		34.15	3372.63				32.42	3354.3
	24.96	3272.61	0.15	2702.63		34.35	3372.05				32.56	3354.45
	24.96	3273.44	-0.21	2703.62		34.49	3372.08				32.97	3353.24
	24.97	3274.2	-0.33	2703.33		34.45	3373.17				32.64	3355.4
	25.2	3273.69	0.34	2699.33		34.44	3374.01				32.85	3355.28
	25.1	3275.1	0.34	2698.63		34.58	3374.1				32.82	3356.13
	25.09	3275.79	0.55	2696.91		34.79	3373.72				33.11	3355.43
	25.27	3275.85	0.07	2698.24		34.81	3374.56				33.31	3355.34
	25.25	3276.54	0.41	2696.18		34.79	3375.28				33.28	3356.31
	25.27	3277.22	0.49	2694.78		34.9	3375.53				33.48	3355.81
	25.27	3277.98	0.23	2695.18		35.1	3375.43				33.38	3357.26
	25.38	3278.15	0.04	2695.4		35.05	3376.47				33.31	3358.43
	25.25	3279.77	-0.37	2696.71		34.96	3377.73				33.49	3358.33
	25.29	3280.31	-0.52	2696.62		35.06	3377.93				33.65	3358.26
	25.51	3279.87	0.08	2693.07		35.29	3377.43				33.77	3358.53
	25.44	3280.99	0.18	2691.88		35.45	3377.43				33.86	3358.71
	25.5	3281.36	0.02	2691.77		35.35	3378.56				33.84	3359.66
	25.86	3280.42	0.24	2689.91		35.45	3379.15				33.99	3359.68
	25.75	3281.74	-0.04	2690.68		35.9	3377.4				34.06	3359.99
	25.94	3281.75	-0.01	2689.64		35.85	3378.46				34.05	3360.85
	25.94	3282.69	0.5	2686.52		35.8	3379.72				34.07	3361.46
	25.73	3284.09	0.39	2686.25		35.98	3379.31				34.16	3361.71
	26.17	3282.83	0.25	2686.06		35.96	3380.42				34.19	3362.48
	25.98	3284.42	0.09	2686.08		35.89	3381.57				34.31	3362.64
	26.2	3284.18	-0.09	2686.21		36.18	3380.77				34.49	3362.52
	26.31	3284.49	0.26	2683.86		36.26	3381.12				34.34	3364.16
	26.3	3285.02	-0.24	2685.56		36.15	3382.46				34.42	3364.42
	26.38	3285.67	0.27	2682.1		36.17	3383.27				34.7	3364
	26.43	3286.11	-0.12	2683.37		36.49	3382.35				34.63	3364.87
	26.66	3285.69	0.19	2680.94		36.45	3383.4				34.52	3366.33
	26.48	3287.61	-0.13	2681.83		36.75	3382.7				34.53	3367.01
	26.56	3287.74	0.4	2678.65		36.8	3383.15				34.74	3366.63
	26.68	3288.09	0.07	2679.31		36.77	3384.18				34.62	3368.15
	26.93	3287.44	0.13	2678.41		36.84	3384.42				34.83	3367.74
	26.72	3289.44	0.62	2675.2		36.89	3384.84				34.95	3368.03
	26.92	3289.23	-0.16	2678.19		36.92	3385.73				34.9	3369.1
	27.06	3289.14	0.09	2676.34		36.88	3386.52				34.97	3369.45
	26.88	3290.94	0.18	2675.12		36.97	3387				35.18	3369.27
	26.99	3290.89	0	2675.29		37.01	3387.46				35.24	3369.62
	27.08	3291.25	-0.05	2674.55		37.15	3387.48				35.35	3369.89
	27.4	3290.75	0.03	2673.46		37.23	3387.86				35.57	3369.69
	27.28	3291.87	-0.2	2673.94		37.38	3387.9				35.38	3371.43
	27.13	3293.59	0.19	2671.16		37.26	3389.39				35.7	3370.47
	27.51	3292.29	-0.21	2672.49		37.33	3389.86				35.93	3370.07
	27.64	3292.46	-0.24	2671.65		37.38	3390.37				35.88	3371.13
	27.88	3292.16	0.37	2667.86		37.73	3389.48				35.91	3371.79
	27.87	3292.89	0.27	2667.88		37.73	3390.11				35.74	3373.42
	27.97	3293.16	0.11	2667.82		37.67	3391.25				35.95	3373.19
	28.03	3293.7	0.39	2665.76		37.7	3391.82				35.93	3373.85
	27.97	3294.61	0.25	2665.59		37.83	3391.89				35.91	3374.95
	27.93	3295.63	-0.29	2667.43		37.93	3392.32				36.33	3373.57
	28.05	3295.81	-0.29	2667.43		37.82	3393.36				36.32	3374.36
	27.98	3297.09				38	3393.56				36.25	3375.59
	28.19	3296.8				38.02	3394.16				36.28	3376.1
	28.34	3296.81				38.28	3393.55				36.58	3375.29
	28.39	3297.29				38.3	3394.49				36.5	3376.54
	28.31	3298.47				38.32	3394.9				36.39	3377.97
	28.16	3299.93				38.46	3394.9				36.51	3378.02
	28.25	3300.14				38.47	3395.84				36.62	3378.32
	28.4	3300.17				38.64	3395.66				36.79	3378.32
	28.31	3301.54				38.87	3395.34				36.87	3378.48
	28.41	3301.61				38.65	3396.98				37.01	3378.57
	28.16	3303.7				38.85	3397.08				37.04	3379.33
	28.29	3303.91				38.95	3397.28				37.03	3380.15
	28.48	3303.66				39	3397.58				37.3	3379.66
	28.55	3304.27				39.01	3398.58				37.2	3380.83
	28.6	3304.54				39.02	3399.12				37.21	3381.67
	28.74	3304.79				39.19	3399.11				37.34	3381.72
	28.96	3304.41				39.29	3399.28				37.56	3381.37
	29	3304.98				39.35	3399.75				37.47	3382.68
	29	3305.99				39.38	3400.47				37.5	3383.19
	28.92	3306.9				39.43	3400.78				37.61	3383.28
	29.04	3306.97				39.64	3400.76				37.77	3383.54
	28.9	3308.59				39.58	3401.63				37.94	3383.26
	29.02	3308.78				39.63	3402.08				37.89	3384.35
	29.2	3308.62				39.73	3402.54				37.84	3385.45
	29.22	3309.05				39.74	3402.95				37.99	3385.41
	29.43	3309.13				39.86	3403.51				38.06	3385.83
	29.18	3310.98				39.83	3404.23				38.2	3385.83
	29.57	3309.79				40.08	3403.78				38.17	3386.85
	29.62	3310.45				40.03	3404.89				38.23	3387.24
	29.51	3311.51				40.16	3404.81				38.25	3387.96
	29.74	3311.51									38.49	3387.64
	29.84	3311.8									38.32	3389
	29.41	3314.42									38.59	3388.65
	29.65	3314.09									38.66	3388.91
	29.82	3313.89									38.82	3389.04
	29.94	3314.29									38.81	3389.88
	29.83	3315.37									38.91	3390.07
	29.71	3316.8									39.08	3390.06
	30.11	3315.76									39.13	3390.5
	30.06	3316.52									38.84	3392.76
	30.24	3316.77									38.9	3393.36
	30.1	3317.95									39.07	3393.18
	30.18	3318.4									39.22	3393.23
	30.27	3318.72									39.3	3393.72
	30.49	3318.38									39.25	3394.67
	30.47	3319.26									39.41	3394.67
	30.3	3320.84									39.5	3394.9
	30.47	3320.7									39.69	3394.69
	30.86	3319.64									39.66	3395.77
	30.7	3321.13									39.8	3395.75
	30.76	3321.85									39.83	3395.48
	30.89	3321.82
	30.96	3322.22
	30.93	3323.33
	31.19	3322.45
	31.19	3323.37
	31.32	3323.55
	31.4	3323.82
	31.32	3325.14
	31.44	3325.09
	31.43	3326.06
	31.58	3325.88
	31.4	3327.73
	31.72	3327.09
	31.89	3326.78
	31.84	3327.94
	31.69	3329.38
	31.95	3328.73
	32.01	3329.37
	32.06	3329.79
	32.16	3330.27
	32.19	3330.67
	32.35	3330.57
	32.41	3331.25
	32.33	3332.23
	32.38	3333.03
	32.51	3332.95
	32.73	3332.78
	32.7	3333.67
	32.8	3333.91
	32.77	3334.96
	32.83	3335.34
	32.84	3336
	32.96	3336.19
	33.07	3336.44
	33.26	3336.36
	33.07	3337.99
	33.12	3338.33
	33.19	3339.07
	33.12	3339.98
	33.14	3340.62
	33.53	3339.6
	33.52	3340.24
	33.59	3340.87
	33.59	3341.45
	33.58	3342.6
	33.62	3343.2
	33.61	3343.79
	33.87	3343.47
	33.89	3343.84
	33.8	3345.19
	33.83	3345.82
	33.92	3346.07
	34.12	3346
	34.14	3346.6
	34.09	3347.65
	34.45	3346.65
	34.5	3346.97
	34.47	3348.08
	34.34	3349.24
	34.6	3349
	34.48	3350.24
	34.6	3350.38
	34.79	3350.16
	34.84	3350.9
	34.92	3351.29
	34.71	3352.98
	34.92	3352.68
	34.94	3353.59
	35.02	3353.66
	35.27	3353.36
	35.15	3354.65
	35.34	3354.38
	35.34	3355.34
	35.57	3354.93
	35.79	3354.6
	35.54	3356.55
	35.82	3355.86
	35.71	3357.43
	35.87	3357.27
	35.95	3357.71
	35.84	3359.06
	35.99	3359.07
	36.01	3359.79
	36.26	3359.11
	36.16	3360.54
	36.41	3360
	36.42	3360.69
	36.32	3362.03
	36.74	3360.31
	36.63	3362.07
	36.68	3362.53
	36.78	3362.71
	36.7	3364.1
	36.68	3364.75
	36.98	3364.1
	37.07	3364.23
	37.09	3365.06
	37.16	3365.52
	37.17	3366.28
	37.39	3365.95
	37.23	3367.54
	37.36	3367.62
	37.35	3368.46
	37.5	3368.42
	37.36	3369.99
	37.64	3369.28
	37.53	3370.52
	37.74	3370.26
	37.97	3369.75
	37.98	3370.7
	38.03	3371.1
	38.04	3371.77
	38.11	3372.31
	38.21	3372.6
	38.52	3371.8
	38.66	3371.84
	38.57	3373.2
	38.55	3373.99
	38.62	3374.16
	38.69	3374.79
	38.7	3375.38
	38.96	3374.91
	38.8	3376.58
	38.81	3377.23
	39.08	3376.86
	39.09	3377.36
	39.27	3377.29
	39.33	3377.71
	39.34	3378.49
	39.29	3379.47
	39.37	3379.81
	39.63	3379.37

## Sheet: Fig. 2c
	GQ-NS	anti-GQ-NS
Molecule 1	181.3	141.5
Molecule 2	187.4	136.1
Molecule 3	199	136.2
Mean	189.233	137.933
Standard Deviation	8.99129	3.08923

## Sheet: Fig. 3bcde (GQ-NS)
	Jump Force	data4cjump.txt	data4djump.txt	data5djump.txt	Mean_Recoil_Dist	Std dev_Recoil dist	Force_Recoil		Force_Recoil	Change in recoil distance
Recoil	30-0.5	143.89	168.33	118.31	143.51	25.0122	0.5		0	0
	30-1	121.61	125.31	78.97	108.63	25.7528	1		0.5	34.88
	30-2	50.16	52.67	28.3	43.71	13.4043	2		1	99.8
	30-3	27.82	29.18	18.55	25.1833	5.78474	3		2	118.327
	30-4	26.71	22.38	17.8	22.2967	4.45558	4		3	121.213
	30-5	23.33	22.08	15.91	20.44	3.97257	5		4	123.07
	30-6	23	20.95	8.03	17.3267	8.11613	6		5	126.183
	30-7	15.38	13.07	9.86	12.77	2.7722	7		6	130.74
	30-8	14.08	12.82	10.24	12.38	1.95745	8		7	131.13
	30-9	13.31	11.14	8.03	10.8267	2.65391	9		8	132.683
	30-10	10.14	10.09	7.41	9.21333	1.56193	10		9	134.297
	Jump Force	data4cjump.txt	data4djump.txt	data5djump.txt	Mean_Uncoil_Dist	Std dev_Uncoil dist	Force_Uncoil		Force_Uncoil	Change in uncoil distance
Uncoil	0.5-1	55.95	56.02	33.04	48.3367	13.2473	1		0	0
	0.5-2	24.26	26.81	18.08	23.05	4.48902	2		1	25.2867
	0.5-3	29.04	14.58	15.65	19.7567	8.05738	3		2	28.58
	0.5-4	9.09	12.23	17.02	12.78	3.99351	4		3	35.5567
	0.5-5	6.43	16.03	7.62	10.0267	5.23298	5		4	38.31
	0.5-6	6.68	7.45	6.64	6.92333	0.456545	6		5	41.4133
	0.5-7	6.6	4.4	7.59	6.19667	1.6328	7		6	42.14
	0.5-8	7.8	6.88	6.76	7.14667	0.568976	8		7	41.19
	0.5-9	6.56	7.44	5.1	6.36667	1.18192	9		8	41.97
	0.5-10	7.01	8.86	2.69	6.18667	3.16633	10		9	42.15

## Sheet: Fig. 3bcde (antiGQ-NS)
		Molecule 1	Molecule 2	Molecule 3
	Jump Force	data4cjump.txt	data4djump.txt	data5djump.txt	Mean_Recoil_Dist	Std dev_Recoil dist	Force_Recoil		Force_Recoil	Change in recoil distance
Recoil	30-0.5	49.37	91.13	100.37	80.29	27.1731	0.5		0	0
	30-1	34.71	53.84	54.56	47.7033	11.2583	1		0.5	32.5867
	30-2	29.21	38.45	44.85	37.5033	7.86286	2		1	42.7867
	30-3	28.13	26.39	25.12	26.5467	1.5111	3		2	53.7433
	30-4	24.72	24.95	22.74	24.1367	1.215	4		3	56.1533
	30-5	20.5	24.74	22.37	22.5367	2.12491	5		4	57.7533
	30-6	13.93	20.5	22.19	18.8733	4.36365	6		5	61.4167
	30-7	13.33	18.05	21.04	17.4733	3.88721	7		6	62.8167
	30-8	12.15	16.38	17.45	15.3267	2.80261	8		7	64.9633
	30-9	12.01	16.06	15.02	14.3633	2.10334	9		8	65.9267
	30-10	9.29	12.59	14.52	12.1333	2.64474	10		9	68.1567
	Jump Force	data4cjump.txt	data4djump.txt	data5djump.txt	Mean_Uncoil_Dist	Std dev_Uncoil dist	Force_Uncoil		Force_Uncoil	Change in uncoil distance
Uncoil	0.5-1	6.42	31.78	32.29	23.4967	14.791	1		0	0
	0.5-2	8.03	21.98	19.09	16.3667	7.36295	2		1	7.13
	0.5-3	12.15	12.46	15.66	13.4233	1.9432	3		2	10.0733
	0.5-4	9.57	10.5	5.6	8.55667	2.60243	4		3	14.94
	0.5-5	6.74	10.23	24.5	13.8233	9.40949	5		4	9.67333
	0.5-6	7.22	9.4	12.55	9.72333	2.67967	6		5	13.7733
	0.5-7	6.88	9.09	10.11	8.69333	1.65113	7		6	14.8033
	0.5-8	5.86	8.32	8.06	7.41333	1.35149	8		7	16.0833
	0.5-9	11.56	9.62	7.48	9.55333	2.04082	9		8	13.9433
	0.5-10	6.01	6.42	6.17	6.2	0.20664	10		9	17.2967

## Sheet: Fig. 3bcde (DNA only)
		Molecule 1	Molecule 2	Molecule 3
	Jump Force	data4cjump.txt	data5cjump.txt	data6cjump.txt	Mean_Recoil_Dist	Std dev_Recoil dist	Force_Recoil		Force_Recoil	Change in recoil distance	Std dev_Recoil dist
Recoil	10to0.5	18.02	22.07	20.81	20.3	2.07261	0.5		0	0	2.07261
	10to1	13.8	13.01	12.38	13.0633	0.711501	1		0.5	7.23667	0.711501
	10to2	9.44	10.72	3.28	7.81333	3.97781	2		1	12.4867	3.97781
	10to3	5.05	1.88	8.39	5.10667	3.25537	3		2	15.1933	3.25537
	10to4	3.27	2.98	3.39	3.21333	0.210792	4		3	17.0867	0.210792
	10to5	2.35	3.78	2.92	3.01667	0.719884	5		4	17.2833	0.719884
	10to6	4.68	3.65	2.28	3.53667	1.20401	6		5	16.7633	1.20401
	10to7	1.77	3.75	1.08	2.2	1.38597	7		6	18.1	1.38597
	10to8	1.42	1.94	3.74	2.36667	1.21743	8		7	17.9333	1.21743
	10to9	1.82	3.22	3	2.68	0.752861	9		8	17.62	0.752861
		10.14	10.09	7.41	9.21333	1.56193	10		9	11.0867	1.56193
	Jump Force	data4cjump.txt	data4djump.txt	data6cjump.txt	Mean_Uncoil_Dist	Std dev_Uncoil dist	Force_Uncoil		Force_Uncoil	Change in uncoil distance	Std dev_Uncoil dist
Uncoil	0.5-1	13.81	13.85	14.26	13.9733	0.249065	1		0	0	0.249065
	0.5-2	13.8	10.52	6.93	10.4167	3.43617	2		1	3.55667	3.43617
	0.5-3	9.44	8.67	8.2	8.77	0.626019	3		2	5.20333	0.626019
	0.5-4	5.05	6.19	5.56	5.6	0.571052	4		3	8.37333	0.571052
	0.5-5	3.7	4.05	3.33	3.69333	0.360046	5		4	10.28	0.360046
	0.5-6	3.05	4.33	3.18	3.52	0.704486	6		5	10.4533	0.704486
	0.5-7	3.74	2.81	4.01	3.52	0.629524	7		6	10.4533	0.629524
	0.5-8	2.56	2.24	1.19	1.99667	0.716682	8		7	11.9767	0.716682
	0.5-9	2.91	0.87	1.56	1.78	1.03764	9		8	12.1933	1.03764
	0.5-10	2.61	2.28	1.04	1.97667	0.827788	10		9	11.9967	0.827788

## Sheet: Fig. 4d (+ KCl)_a-b
984 181043_824-184349_584-1a0_198f_0057
X Scale	150.11nm
Y Scale	20.00nm
data	Distance (nm)	Z (nm)
91	0	7.10938
93	0.625458	7.26562
101	1.25092	7.89062
97	1.87637	7.57812
99	2.50183	7.73438
94	3.12729	7.34375
99	3.75275	7.73438
99	4.37821	7.73438
94	5.00367	7.34375
97	5.62913	7.57812
104	6.25458	8.125
95	6.88004	7.42188
97	7.5055	7.57812
95	8.13096	7.42188
94	8.75642	7.34375
92	9.38187	7.1875
98	10.0073	7.65625
94	10.6328	7.34375
95	11.2582	7.42188
104	11.8837	8.125
97	12.5092	7.57812
100	13.1346	7.8125
101	13.7601	7.89062
101	14.3855	7.89062
97	15.011	7.57812
97	15.6365	7.57812
92	16.2619	7.1875
97	16.8874	7.57812
100	17.5128	7.8125
105	18.1383	8.20312
104	18.7637	8.125
92	19.3892	7.1875
98	20.0147	7.65625
101	20.6401	7.89062
97	21.2656	7.57812
95	21.891	7.42188
97	22.5165	7.57812
104	23.142	8.125
98	23.7674	7.65625
99	24.3929	7.73438
99	25.0183	7.73438
98	25.6438	7.65625
98	26.2693	7.65625
99	26.8947	7.73438
100	27.5202	7.8125
105	28.1456	8.20312
97	28.7711	7.57812
104	29.3965	8.125
98	30.022	7.65625
97	30.6475	7.57812
98	31.2729	7.65625
98	31.8984	7.65625
100	32.5238	7.8125
98	33.1493	7.65625
95	33.7748	7.42188
95	34.4002	7.42188
95	35.0257	7.42188
101	35.6511	7.89062
108	36.2766	8.4375
111	36.902	8.67188
116	37.5275	9.0625
121	38.153	9.45312
127	38.7784	9.92188
130	39.4039	10.1562
133	40.0293	10.3906
134	40.6548	10.4688
136	41.2803	10.625
139	41.9057	10.8594
137	42.5312	10.7031
139	43.1566	10.8594
143	43.7821	11.1719
142	44.4075	11.0938
149	45.033	11.6406
143	45.6585	11.1719
144	46.2839	11.25
155	46.9094	12.1094
146	47.5348	11.4062
149	48.1603	11.6406
150	48.7858	11.7188
147	49.4112	11.4844
153	50.0367	11.9531
163	50.6621	12.7344
167	51.2876	13.0469
163	51.913	12.7344
167	52.5385	13.0469
173	53.164	13.5156
180	53.7894	14.0625
183	54.4149	14.2969
186	55.0403	14.5312
182	55.6658	14.2188
187	56.2913	14.6094
185	56.9167	14.4531
183	57.5422	14.2969
183	58.1676	14.2969
189	58.7931	14.7656
172	59.4185	13.4375
177	60.044	13.8281
183	60.6695	14.2969
173	61.2949	13.5156
169	61.9204	13.2031
163	62.5458	12.7344
164	63.1713	12.8125
162	63.7968	12.6562
163	64.4222	12.7344
155	65.0477	12.1094
157	65.6731	12.2656
150	66.2986	11.7188
146	66.924	11.4062
141	67.5495	11.0156
148	68.175	11.5625
143	68.8004	11.1719
142	69.4259	11.0938
146	70.0513	11.4062
142	70.6768	11.0938
142	71.3023	11.0938
142	71.9277	11.0938
137	72.5532	10.7031
133	73.1786	10.3906
144	73.8041	11.25
142	74.4295	11.0938
139	75.055	10.8594
150	75.6805	11.7188
142	76.3059	11.0938
140	76.9314	10.9375
148	77.5568	11.5625
136	78.1823	10.625
141	78.8077	11.0156
137	79.4332	10.7031
132	80.0587	10.3125
127	80.6841	9.92188
130	81.3096	10.1562
134	81.935	10.4688
126	82.5605	9.84375
123	83.186	9.60938
128	83.8114	10
133	84.4369	10.3906
125	85.0623	9.76562
123	85.6878	9.60938
125	86.3132	9.76562
116	86.9387	9.0625
111	87.5642	8.67188
112	88.1896	8.75
105	88.8151	8.20312
99	89.4405	7.73438
108	90.066	8.4375
104	90.6915	8.125
101	91.3169	7.89062
102	91.9424	7.96875
95	92.5678	7.42188
97	93.1933	7.57812
98	93.8187	7.65625
92	94.4442	7.1875
88	95.0697	6.875
79	95.6951	6.17188
85	96.3206	6.64062
87	96.946	6.79688
84	97.5715	6.5625
85	98.197	6.64062
85	98.8224	6.64062
83	99.4479	6.48438
83	100.073	6.48438
87	100.699	6.79688
90	101.324	7.03125
80	101.95	6.25
91	102.575	7.10938
90	103.201	7.03125
85	103.826	6.64062
88	104.452	6.875
93	105.077	7.26562
105	105.702	8.20312
102	106.328	7.96875
114	106.953	8.90625
114	107.579	8.90625
128	108.204	10
126	108.83	9.84375
132	109.455	10.3125
130	110.081	10.1562
136	110.706	10.625
135	111.332	10.5469
143	111.957	11.1719
147	112.582	11.4844
140	113.208	10.9375
139	113.833	10.8594
144	114.459	11.25
141	115.084	11.0156
137	115.71	10.7031
137	116.335	10.7031
132	116.961	10.3125
133	117.586	10.3906
139	118.212	10.8594
132	118.837	10.3125
133	119.463	10.3906
118	120.088	9.21875
116	120.713	9.0625
116	121.339	9.0625
113	121.964	8.82812
109	122.59	8.51562
101	123.215	7.89062
104	123.841	8.125
104	124.466	8.125
95	125.092	7.42188
94	125.717	7.34375
93	126.343	7.26562
91	126.968	7.10938
98	127.593	7.65625
93	128.219	7.26562
97	128.844	7.57812
98	129.47	7.65625
101	130.095	7.89062
95	130.721	7.42188
93	131.346	7.26562
94	131.972	7.34375
92	132.597	7.1875
99	133.223	7.73438
97	133.848	7.57812
95	134.474	7.42188
95	135.099	7.42188
94	135.724	7.34375
97	136.35	7.57812
93	136.975	7.26562
91	137.601	7.10938
98	138.226	7.65625
94	138.852	7.34375
95	139.477	7.42188
97	140.103	7.57812
94	140.728	7.34375
97	141.354	7.57812
93	141.979	7.26562
94	142.604	7.34375
90	143.23	7.03125
98	143.855	7.65625
104	144.481	8.125
98	145.106	7.65625
100	145.732	7.8125
99	146.357	7.73438
97	146.983	7.57812
97	147.608	7.57812
99	148.234	7.73438
95	148.859	7.42188
97	149.485	7.57812
99	150.11	7.73438

## Sheet: Fig. 4d (+ KCl)_c-d
984 181043_824-184349_584-1a0_198f_0057
X Scale	211.08nm
Y Scale	20.00nm
data	Distance (nm)	Z (nm)
90	0	7.03125
92	0.62635	7.1875
92	1.2527	7.1875
93	1.87905	7.26562
95	2.5054	7.42188
98	3.13175	7.65625
104	3.7581	8.125
93	4.38445	7.26562
94	5.0108	7.34375
91	5.63715	7.10938
94	6.2635	7.34375
97	6.88985	7.57812
91	7.5162	7.10938
93	8.14255	7.26562
93	8.7689	7.26562
88	9.39525	6.875
92	10.0216	7.1875
88	10.648	6.875
94	11.2743	7.34375
90	11.9007	7.03125
90	12.527	7.03125
90	13.1534	7.03125
88	13.7797	6.875
91	14.4061	7.10938
92	15.0324	7.1875
87	15.6588	6.79688
90	16.2851	7.03125
86	16.9115	6.71875
90	17.5378	7.03125
97	18.1642	7.57812
91	18.7905	7.10938
99	19.4169	7.73438
95	20.0432	7.42188
95	20.6696	7.42188
93	21.2959	7.26562
88	21.9223	6.875
93	22.5486	7.26562
87	23.175	6.79688
95	23.8013	7.42188
95	24.4277	7.42188
98	25.054	7.65625
99	25.6804	7.73438
99	26.3067	7.73438
100	26.9331	7.8125
98	27.5594	7.65625
93	28.1858	7.26562
100	28.8121	7.8125
94	29.4385	7.34375
92	30.0648	7.1875
94	30.6912	7.34375
91	31.3175	7.10938
91	31.9439	7.10938
95	32.5702	7.42188
93	33.1966	7.26562
90	33.8229	7.03125
88	34.4493	6.875
91	35.0756	7.10938
94	35.702	7.34375
94	36.3283	7.34375
95	36.9547	7.42188
93	37.581	7.26562
95	38.2074	7.42188
93	38.8337	7.26562
100	39.4601	7.8125
97	40.0864	7.57812
102	40.7128	7.96875
95	41.3391	7.42188
92	41.9655	7.1875
94	42.5918	7.34375
97	43.2182	7.57812
93	43.8445	7.26562
93	44.4709	7.26562
100	45.0972	7.8125
97	45.7236	7.57812
97	46.3499	7.57812
93	46.9763	7.26562
95	47.6026	7.42188
95	48.229	7.42188
93	48.8553	7.26562
98	49.4817	7.65625
93	50.108	7.26562
95	50.7344	7.42188
95	51.3607	7.42188
99	51.9871	7.73438
98	52.6134	7.65625
95	53.2398	7.42188
94	53.8661	7.34375
92	54.4925	7.1875
100	55.1188	7.8125
98	55.7452	7.65625
100	56.3715	7.8125
97	56.9979	7.57812
95	57.6242	7.42188
90	58.2506	7.03125
97	58.8769	7.57812
95	59.5033	7.42188
95	60.1296	7.42188
97	60.756	7.57812
100	61.3823	7.8125
99	62.0087	7.73438
99	62.635	7.73438
94	63.2614	7.34375
94	63.8877	7.34375
93	64.5141	7.26562
104	65.1404	8.125
101	65.7668	7.89062
95	66.3931	7.42188
93	67.0195	7.26562
94	67.6458	7.34375
98	68.2722	7.65625
94	68.8985	7.34375
97	69.5249	7.57812
94	70.1512	7.34375
94	70.7776	7.34375
99	71.4039	7.73438
99	72.0303	7.73438
99	72.6566	7.73438
102	73.283	7.96875
112	73.9093	8.75
121	74.5357	9.45312
125	75.162	9.76562
134	75.7884	10.4688
134	76.4147	10.4688
135	77.0411	10.5469
142	77.6674	11.0938
146	78.2938	11.4062
142	78.9201	11.0938
146	79.5465	11.4062
146	80.1728	11.4062
146	80.7992	11.4062
147	81.4255	11.4844
143	82.0519	11.1719
147	82.6782	11.4844
148	83.3046	11.5625
148	83.9309	11.5625
140	84.5573	10.9375
149	85.1836	11.6406
151	85.81	11.7969
146	86.4363	11.4062
150	87.0627	11.7188
143	87.689	11.1719
130	88.3154	10.1562
125	88.9417	9.76562
121	89.5681	9.45312
114	90.1944	8.90625
116	90.8208	9.0625
108	91.4471	8.4375
104	92.0735	8.125
100	92.6998	7.8125
104	93.3262	8.125
105	93.9525	8.20312
99	94.5789	7.73438
97	95.2052	7.57812
97	95.8316	7.57812
92	96.4579	7.1875
95	97.0843	7.42188
98	97.7106	7.65625
94	98.337	7.34375
95	98.9633	7.42188
101	99.5897	7.89062
97	100.216	7.57812
97	100.842	7.57812
93	101.469	7.26562
90	102.095	7.03125
86	102.721	6.71875
91	103.348	7.10938
95	103.974	7.42188
86	104.6	6.71875
92	105.227	7.1875
90	105.853	7.03125
92	106.48	7.1875
91	107.106	7.10938
95	107.732	7.42188
91	108.359	7.10938
97	108.985	7.57812
97	109.611	7.57812
109	110.238	8.51562
111	110.864	8.67188
119	111.49	9.29688
127	112.117	9.92188
128	112.743	10
133	113.369	10.3906
139	113.996	10.8594
139	114.622	10.8594
140	115.248	10.9375
142	115.875	11.0938
142	116.501	11.0938
139	117.127	10.8594
142	117.754	11.0938
142	118.38	11.0938
139	119.007	10.8594
136	119.633	10.625
141	120.259	11.0156
137	120.886	10.7031
139	121.512	10.8594
144	122.138	11.25
146	122.765	11.4062
146	123.391	11.4062
148	124.017	11.5625
151	124.644	11.7969
155	125.27	12.1094
139	125.896	10.8594
142	126.523	11.0938
142	127.149	11.0938
141	127.775	11.0156
140	128.402	10.9375
137	129.028	10.7031
134	129.654	10.4688
132	130.281	10.3125
130	130.907	10.1562
125	131.534	9.76562
121	132.16	9.45312
128	132.786	10
126	133.413	9.84375
133	134.039	10.3906
135	134.665	10.5469
134	135.292	10.4688
137	135.918	10.7031
137	136.544	10.7031
135	137.171	10.5469
135	137.797	10.5469
137	138.423	10.7031
135	139.05	10.5469
137	139.676	10.7031
142	140.302	11.0938
153	140.929	11.9531
151	141.555	11.7969
151	142.181	11.7969
156	142.808	12.1875
155	143.434	12.1094
158	144.061	12.3438
161	144.687	12.5781
169	145.313	13.2031
171	145.94	13.3594
170	146.566	13.2812
176	147.192	13.75
177	147.819	13.8281
177	148.445	13.8281
171	149.071	13.3594
173	149.698	13.5156
172	150.324	13.4375
175	150.95	13.6719
182	151.577	14.2188
182	152.203	14.2188
177	152.829	13.8281
176	153.456	13.75
172	154.082	13.4375
176	154.708	13.75
172	155.335	13.4375
175	155.961	13.6719
176	156.588	13.75
161	157.214	12.5781
161	157.84	12.5781
160	158.467	12.5
151	159.093	11.7969
150	159.719	11.7188
148	160.346	11.5625
143	160.972	11.1719
144	161.598	11.25
137	162.225	10.7031
139	162.851	10.8594
139	163.477	10.8594
135	164.104	10.5469
137	164.73	10.7031
132	165.356	10.3125
132	165.983	10.3125
130	166.609	10.1562
130	167.235	10.1562
123	167.862	9.60938
132	168.488	10.3125
128	169.115	10
125	169.741	9.76562
122	170.367	9.53125
130	170.994	10.1562
121	171.62	9.45312
121	172.246	9.45312
122	172.873	9.53125
120	173.499	9.375
113	174.125	8.82812
113	174.752	8.82812
109	175.378	8.51562
101	176.004	7.89062
86	176.631	6.71875
82	177.257	6.40625
79	177.883	6.17188
88	178.51	6.875
88	179.136	6.875
85	179.762	6.64062
86	180.389	6.71875
86	181.015	6.71875
84	181.642	6.5625
82	182.268	6.40625
83	182.894	6.48438
84	183.521	6.5625
76	184.147	5.9375
82	184.773	6.40625
82	185.4	6.40625
84	186.026	6.5625
80	186.652	6.25
79	187.279	6.17188
85	187.905	6.64062
91	188.531	7.10938
88	189.158	6.875
87	189.784	6.79688
87	190.41	6.79688
87	191.037	6.79688
84	191.663	6.5625
84	192.289	6.5625
88	192.916	6.875
85	193.542	6.64062
86	194.169	6.71875
82	194.795	6.40625
82	195.421	6.40625
83	196.048	6.48438
87	196.674	6.79688
86	197.3	6.71875
88	197.927	6.875
87	198.553	6.79688
87	199.179	6.79688
88	199.806	6.875
85	200.432	6.64062
84	201.058	6.5625
82	201.685	6.40625
85	202.311	6.64062
85	202.937	6.64062
90	203.564	7.03125
82	204.19	6.40625
83	204.816	6.48438
82	205.443	6.40625
87	206.069	6.79688
90	206.696	7.03125
88	207.322	6.875
86	207.948	6.71875
87	208.575	6.79688
83	209.201	6.48438
83	209.827	6.48438
82	210.454	6.40625
82	211.08	6.40625

## Sheet: Fig. 4e (+ anti)_a-b
987 180645_641-183604_601-1a0_198f_0120
X Scale	201.48nm
Y Scale	20.00nm
data	Distance (nm)	Z (nm)
87	0	6.79688
87	0.625714	6.79688
87	1.25143	6.79688
86	1.87714	6.71875
85	2.50286	6.64062
86	3.12857	6.71875
86	3.75429	6.71875
85	4.38	6.64062
84	5.00571	6.5625
86	5.63143	6.71875
87	6.25714	6.79688
86	6.88286	6.71875
87	7.50857	6.79688
88	8.13429	6.875
90	8.76	7.03125
92	9.38571	7.1875
93	10.0114	7.26562
88	10.6371	6.875
88	11.2629	6.875
90	11.8886	7.03125
88	12.5143	6.875
90	13.14	7.03125
87	13.7657	6.79688
87	14.3914	6.79688
88	15.0171	6.875
85	15.6429	6.64062
86	16.2686	6.71875
87	16.8943	6.79688
88	17.52	6.875
87	18.1457	6.79688
88	18.7714	6.875
90	19.3971	7.03125
87	20.0229	6.79688
90	20.6486	7.03125
86	21.2743	6.71875
86	21.9	6.71875
86	22.5257	6.71875
85	23.1514	6.64062
88	23.7771	6.875
86	24.4029	6.71875
87	25.0286	6.79688
88	25.6543	6.875
90	26.28	7.03125
90	26.9057	7.03125
90	27.5314	7.03125
88	28.1571	6.875
90	28.7829	7.03125
88	29.4086	6.875
87	30.0343	6.79688
87	30.66	6.79688
86	31.2857	6.71875
88	31.9114	6.875
85	32.5371	6.64062
85	33.1629	6.64062
85	33.7886	6.64062
84	34.4143	6.5625
85	35.04	6.64062
85	35.6657	6.64062
84	36.2914	6.5625
84	36.9171	6.5625
80	37.5429	6.25
85	38.1686	6.64062
85	38.7943	6.64062
85	39.42	6.64062
86	40.0457	6.71875
86	40.6714	6.71875
86	41.2971	6.71875
87	41.9229	6.79688
86	42.5486	6.71875
86	43.1743	6.71875
86	43.8	6.71875
86	44.4257	6.71875
87	45.0514	6.79688
87	45.6771	6.79688
86	46.3029	6.71875
85	46.9286	6.64062
86	47.5543	6.71875
86	48.18	6.71875
87	48.8057	6.79688
90	49.4314	7.03125
90	50.0571	7.03125
88	50.6829	6.875
87	51.3086	6.79688
90	51.9343	7.03125
90	52.56	7.03125
90	53.1857	7.03125
90	53.8114	7.03125
87	54.4371	6.79688
87	55.0629	6.79688
88	55.6886	6.875
88	56.3143	6.875
87	56.94	6.79688
87	57.5657	6.79688
86	58.1914	6.71875
87	58.8171	6.79688
86	59.4429	6.71875
85	60.0686	6.64062
86	60.6943	6.71875
87	61.32	6.79688
87	61.9457	6.79688
87	62.5714	6.79688
88	63.1971	6.875
90	63.8229	7.03125
87	64.4486	6.79688
88	65.0743	6.875
91	65.7	7.10938
93	66.3257	7.26562
95	66.9514	7.42188
99	67.5771	7.73438
101	68.2029	7.89062
104	68.8286	8.125
109	69.4543	8.51562
114	70.08	8.90625
118	70.7057	9.21875
122	71.3314	9.53125
126	71.9571	9.84375
128	72.5829	10
132	73.2086	10.3125
135	73.8343	10.5469
135	74.46	10.5469
130	75.0857	10.1562
126	75.7114	9.84375
121	76.3371	9.45312
118	76.9629	9.21875
108	77.5886	8.4375
105	78.2143	8.20312
98	78.84	7.65625
91	79.4657	7.10938
88	80.0914	6.875
87	80.7171	6.79688
90	81.3429	7.03125
88	81.9686	6.875
90	82.5943	7.03125
88	83.22	6.875
91	83.8457	7.10938
91	84.4714	7.10938
88	85.0971	6.875
88	85.7229	6.875
88	86.3486	6.875
88	86.9743	6.875
90	87.6	7.03125
87	88.2257	6.79688
86	88.8514	6.71875
86	89.4771	6.71875
87	90.1029	6.79688
87	90.7286	6.79688
86	91.3543	6.71875
88	91.98	6.875
86	92.6057	6.71875
87	93.2314	6.79688
86	93.8571	6.71875
86	94.4829	6.71875
86	95.1086	6.71875
82	95.7343	6.40625
82	96.36	6.40625
83	96.9857	6.48438
86	97.6114	6.71875
86	98.2371	6.71875
88	98.8629	6.875
90	99.4886	7.03125
90	100.114	7.03125
91	100.74	7.10938
92	101.366	7.1875
94	101.991	7.34375
98	102.617	7.65625
104	103.243	8.125
107	103.869	8.35938
108	104.494	8.4375
109	105.12	8.51562
113	105.746	8.82812
114	106.371	8.90625
112	106.997	8.75
112	107.623	8.75
111	108.249	8.67188
123	108.874	9.60938
129	109.5	10.0781
127	110.126	9.92188
123	110.751	9.60938
121	111.377	9.45312
118	112.003	9.21875
119	112.629	9.29688
118	113.254	9.21875
121	113.88	9.45312
126	114.506	9.84375
128	115.131	10
128	115.757	10
129	116.383	10.0781
128	117.009	10
128	117.634	10
130	118.26	10.1562
132	118.886	10.3125
134	119.511	10.4688
135	120.137	10.5469
135	120.763	10.5469
136	121.389	10.625
137	122.014	10.7031
141	122.64	11.0156
147	123.266	11.4844
153	123.891	11.9531
154	124.517	12.0312
157	125.143	12.2656
165	125.769	12.8906
168	126.394	13.125
171	127.02	13.3594
176	127.646	13.75
178	128.271	13.9062
179	128.897	13.9844
176	129.523	13.75
178	130.149	13.9062
177	130.774	13.8281
178	131.4	13.9062
177	132.026	13.8281
173	132.651	13.5156
172	133.277	13.4375
165	133.903	12.8906
170	134.529	13.2812
162	135.154	12.6562
156	135.78	12.1875
149	136.406	11.6406
146	137.031	11.4062
142	137.657	11.0938
139	138.283	10.8594
130	138.909	10.1562
127	139.534	9.92188
128	140.16	10
122	140.786	9.53125
120	141.411	9.375
116	142.037	9.0625
109	142.663	8.51562
108	143.289	8.4375
105	143.914	8.20312
101	144.54	7.89062
104	145.166	8.125
101	145.791	7.89062
95	146.417	7.42188
93	147.043	7.26562
93	147.669	7.26562
88	148.294	6.875
88	148.92	6.875
90	149.546	7.03125
88	150.171	6.875
87	150.797	6.79688
88	151.423	6.875
92	152.049	7.1875
95	152.674	7.42188
94	153.3	7.34375
98	153.926	7.65625
102	154.551	7.96875
104	155.177	8.125
107	155.803	8.35938
115	156.429	8.98438
119	157.054	9.29688
120	157.68	9.375
123	158.306	9.60938
126	158.931	9.84375
129	159.557	10.0781
130	160.183	10.1562
127	160.809	9.92188
129	161.434	10.0781
127	162.06	9.92188
128	162.686	10
128	163.311	10
128	163.937	10
123	164.563	9.60938
123	165.189	9.60938
126	165.814	9.84375
120	166.44	9.375
114	167.066	8.90625
107	167.691	8.35938
98	168.317	7.65625
94	168.943	7.34375
92	169.569	7.1875
90	170.194	7.03125
93	170.82	7.26562
92	171.446	7.1875
92	172.071	7.1875
92	172.697	7.1875
92	173.323	7.1875
91	173.949	7.10938
92	174.574	7.1875
92	175.2	7.1875
90	175.826	7.03125
92	176.451	7.1875
92	177.077	7.1875
92	177.703	7.1875
94	178.329	7.34375
92	178.954	7.1875
93	179.58	7.26562
90	180.206	7.03125
88	180.831	6.875
92	181.457	7.1875
93	182.083	7.26562
92	182.709	7.1875
93	183.334	7.26562
91	183.96	7.10938
90	184.586	7.03125
90	185.211	7.03125
88	185.837	6.875
88	186.463	6.875
88	187.089	6.875
90	187.714	7.03125
92	188.34	7.1875
93	188.966	7.26562
93	189.591	7.26562
91	190.217	7.10938
91	190.843	7.10938
93	191.469	7.26562
93	192.094	7.26562
93	192.72	7.26562
92	193.346	7.1875
93	193.971	7.26562
90	194.597	7.03125
90	195.223	7.03125
90	195.849	7.03125
88	196.474	6.875
90	197.1	7.03125
92	197.726	7.1875
91	198.351	7.10938
92	198.977	7.1875
91	199.603	7.10938
90	200.229	7.03125
90	200.854	7.03125
91	201.48	7.10938

[truncated: 5 more sheets: Fig. 4e (+ anti)_c-d, Fig.4 (Δs), Fig. 5a, Fig. 5d, DNA sequences]
